# Supplementary material for: 2-(Furan-2-yl)-1,3-bis(furan-2-ylmeth­yl)-1H-benzimidazol-3-ium chloride monohydrate
Source: Acta Crystallogr Sect E Struct Rep Online. 2012 Sep 26;68(Pt 10):o3006–7. doi: 10.1107/S1600536812040135 (PMC3470365; doi:10.1107/S1600536812040135)
Supplement: Supplementary file 1 [file e-68-o3006-sup1.cif]

##############################################################################
#                                                                            #
# This CIF contains the data in a paper accepted for publication in          #
# Acta Crystallographica Section E. It conforms to the requirements of       #
# Notes for Authors for Acta Crystallographica Section E, and has been       #
# peer reviewed under the auspices of the IUCr Commission on Journals.       #
#                                                                            #
# Full details of the Crystallographic Information File format               #
# are given in the paper "The Crystallographic Information File (CIF):       #
# a New Standard Archive File for Crystallography" by S. R. Hall, F. H.      #
# Allen and I. D. Brown [Acta Cryst. (1991), A47, 655-685].                  #
#                                                                            #
# The current version of the core CIF dictionary is obtainable from          #
# ftp://ftp.iucr.org/pub/cif_core.dic.                                       #
#                                                                            #
# Software is freely available for graphical display of the structure(s)     #
# in this CIF. For information consult the CIF software page                 #
# http://www.iucr.org/resources/cif/software.                                #
#                                                                            #
# This file may be used for bona fide research purposes within the           #
# scientific community so long as proper attribution is given to the journal # 
# article from which it was obtained.                                        #
#                                                                            #
##############################################################################
data_global
_audit_creation_method     'APEX2 v2010.7-0'
_journal_date_recd_electronic     2012-08-22
_journal_date_accepted     2012-09-21
_journal_name_full     'Acta Crystallographica, Section E'
_journal_year     2012
_journal_volume     68
_journal_issue     10
_journal_page_first     o3006
_journal_page_last     o3007
_journal_paper_category     QO
_journal_paper_doi     10.1107/S1600536812040135
_journal_coeditor_code     GG2097
_publ_contact_author_name     'David K. Geiger'
_publ_contact_author_address
;
Department of Chemistry
State University of New York-College at Geneseo
1 College Circle
Geneseo, NY 14454
USA
;
_publ_contact_author_email     'geiger@geneseo.edu'
_publ_contact_author_fax     '585-245-5288'
_publ_contact_author_phone     '585-245-5452'
_publ_section_title
;
2-(Furan-2-yl)-1,3-bis(furan-2-ylmethyl)-1<i>H</i>-benzimidazol-3-ium chloride
monohydrate
;
loop_
    _publ_author_name
    _publ_author_footnote
    _publ_author_address
    'Geiger, David K.' ?
;
Department of Chemistry
State University of New York-College at Geneseo
1 College Circle
Geneseo, NY 14454
USA
;
    'Geiger, H. Cristina' .
;
Department of Chemistry
State University of New York-College at Geneseo
1 College Circle
Geneseo, NY 14454
USA
;
    'Deck, Jared M.' .
;
Department of Chemistry
State University of New York-College at Geneseo
1 College Circle
Geneseo, NY 14454
USA
;
data_I
_chemical_name_systematic
;
2-(Furan-2-yl)-1,3-bis(furan-2-ylmethyl)-1<i>H</i>-benzimidazol-3-ium chloride
monohydrate
;
_chemical_name_common
;
;
_chemical_formula_moiety     'C21 H17 N2 O3 +, Cl -, H2 O'
_chemical_formula_sum     'C21 H19 Cl N2 O4'
_chemical_formula_iupac     'C21 H17 N2 O3 +, Cl -, H2 O'
_chemical_formula_weight     398.83
_chemical_melting_point     ?
_space_group_crystal_system     triclinic
_space_group_name_H-M_alt     'P -1'
_space_group_name_Hall     '-P 1'
loop_
    _space_group_symop_operation_xyz
    'x, y, z'
    '-x, -y, -z'
_cell_length_a     9.4723(12)
_cell_length_b     9.9129(14)
_cell_length_c     11.2779(16)
_cell_angle_alpha     97.980(5)
_cell_angle_beta     110.359(4)
_cell_angle_gamma     93.547(4)
_cell_volume     976.3(2)
_cell_formula_units_Z     2
_cell_measurement_reflns_used     3551
_cell_measurement_theta_min     2.4290
_cell_measurement_theta_max     24.8351
_cell_measurement_temperature     200.(2)
_exptl_crystal_description     needle
_exptl_crystal_colour     'clear colourless'
_exptl_crystal_size_max     0.30
_exptl_crystal_size_mid     0.07
_exptl_crystal_size_min     0.07
_exptl_crystal_density_diffrn     1.357
_exptl_crystal_density_meas     ?
_exptl_crystal_density_method     'not measured'
_exptl_crystal_F_000     416
_exptl_absorpt_coefficient_mu     0.225
_exptl_absorpt_correction_type     multi-scan
_exptl_absorpt_process_details     '(SADABS; Bruker, 2009)'
_exptl_absorpt_correction_T_min     0.91
_exptl_absorpt_correction_T_max     0.98
_exptl_special_details
;
;
_diffrn_ambient_temperature     200.(2)
_diffrn_radiation_type     'Mo Ka'
_diffrn_radiation_wavelength     0.71073
_diffrn_radiation_monochromator     'doubly curved silicon crystal'
_diffrn_measurement_device_type     'Bruker SMART X2S benchtop'
_diffrn_measurement_method     '\w scans'
_diffrn_detector_area_resol_mean     8.3330
_diffrn_reflns_number     9477
_diffrn_reflns_av_R_equivalents     0.0356
_diffrn_reflns_av_sigmaI/netI     0.0391
_diffrn_reflns_theta_min     1.95
_diffrn_reflns_theta_max     25.18
_diffrn_reflns_theta_full     25.18
_diffrn_measured_fraction_theta_max     0.975
_diffrn_measured_fraction_theta_full     0.975
_diffrn_reflns_limit_h_min     -11
_diffrn_reflns_limit_h_max     11
_diffrn_reflns_limit_k_min     -11
_diffrn_reflns_limit_k_max     11
_diffrn_reflns_limit_l_min     -13
_diffrn_reflns_limit_l_max     13
_refine_special_details
;
Refinement of <i>F</i>^2^ against ALL reflections. The weighted <i>R</i>-factor
<i>wR</i> and goodness of fit <i>S</i> are based on <i>F</i>^2^, conventional
<i>R</i>-factors <i>R</i> are based on <i>F</i>, with <i>F</i> set to zero for
negative <i>F</i>^2^. The threshold expression of <i>F</i>^2^ >
\s(<i>F</i>^2^) is used only for calculating <i>R</i>-factors(gt) <i>etc</i>.
and is not relevant to the choice of reflections for refinement.
<i>R</i>-factors based on <i>F</i>^2^ are statistically about twice as large
as those based on <i>F</i>, and <i>R</i>- factors based on ALL data will be
even larger.
;
_reflns_number_total     3419
_reflns_number_gt     2732
_reflns_threshold_expression     I>2\s(I)
_refine_ls_structure_factor_coef     Fsqd
_refine_ls_matrix_type     full
_refine_ls_R_factor_all     0.0581
_refine_ls_R_factor_gt     0.0451
_refine_ls_wR_factor_gt     0.1208
_refine_ls_wR_factor_ref     0.1286
_refine_ls_goodness_of_fit_ref     1.045
_refine_ls_restrained_S_all     1.044
_refine_ls_number_reflns     3419
_refine_ls_number_parameters     272
_refine_ls_number_restraints     10
_refine_ls_hydrogen_treatment     mixed
_refine_ls_weighting_scheme     calc
_refine_ls_weighting_details
              'w=1/[\s^2^(Fo^2^)+(0.0633P)^2^+0.4042P] where P=(Fo^2^+2Fc^2^)/3'
_atom_sites_solution_hydrogens     geom
_atom_sites_solution_primary     direct
_atom_sites_solution_secondary     difmap
_refine_ls_shift/su_max     0.000
_refine_ls_shift/su_mean     0.000
_refine_diff_density_max     0.615
_refine_diff_density_min     -0.206
_refine_ls_extinction_method     none
_refine_ls_extinction_coef     ?
loop_
    _atom_type_symbol
    _atom_type_description
    _atom_type_scat_dispersion_real
    _atom_type_scat_dispersion_imag
    _atom_type_scat_source
    C C 0.0033 0.0016 'International Tables Vol C Tables 4.2.6.8 and 6.1.1.4'
    H H 0.0000 0.0000 'International Tables Vol C Tables 4.2.6.8 and 6.1.1.4'
    N N 0.0061 0.0033 'International Tables Vol C Tables 4.2.6.8 and 6.1.1.4'
    O O 0.0106 0.0060 'International Tables Vol C Tables 4.2.6.8 and 6.1.1.4'
    Cl Cl 0.1484 0.1585 'International Tables Vol C Tables 4.2.6.8 and 6.1.1.4'
_computing_data_collection     'APEX2 (Bruker, 2010)'
_computing_cell_refinement     'SAINT (Bruker, 2009)'
_computing_data_reduction     'SAINT (Bruker, 2009)'
_computing_structure_solution     'SHELXS97 (Sheldrick, 2008)'
_computing_structure_refinement     'SHELXL97 (Sheldrick, 2008)'
_computing_molecular_graphics
                'XSHELL (Bruker, 2004) and Mercury (Macrae <i>et al.</i>, 2008)'
_computing_publication_material     'publCIF (Westrip, 2010)'
loop_
    _atom_site_type_symbol
    _atom_site_label
    _atom_site_fract_x
    _atom_site_fract_y
    _atom_site_fract_z
    _atom_site_U_iso_or_equiv
    _atom_site_adp_type
    _atom_site_calc_flag
    _atom_site_refinement_flags
    _atom_site_occupancy
    _atom_site_disorder_assembly
    _atom_site_disorder_group
    Cl Cl1 0.44526(6) 0.74517(6) 0.50520(6) 0.0460(2) Uani d . 1.0 . .
    O OW 0.6147(4) 0.9554(2) 0.3947(2) 0.0967(9) Uani d D 1.0 . .
    H HO1 0.597(5) 1.033(2) 0.423(4) 0.145 Uiso d D 1.0 . .
    H HO2 0.575(5) 0.902(3) 0.429(4) 0.145 Uiso d D 1.0 . .
    C C1 0.1566(2) 0.5684(2) 0.68521(18) 0.0318(5) Uani d . 1.0 . .
    C C2 0.0112(2) 0.5062(2) 0.66052(18) 0.0311(5) Uani d . 1.0 . .
    C C3 -0.0290(3) 0.3649(2) 0.62089(19) 0.0365(5) Uani d . 1.0 . .
    H H3 -0.1283 0.3225 0.6042 0.044 Uiso calc R 1.0 . .
    C C4 0.0851(3) 0.2905(2) 0.6075(2) 0.0435(6) Uani d . 1.0 . .
    H H4 0.0638 0.1938 0.5817 0.052 Uiso calc R 1.0 . .
    C C5 0.2319(3) 0.3538(3) 0.6310(2) 0.0449(6) Uani d . 1.0 . .
    H H5 0.3062 0.2986 0.6197 0.054 Uiso calc R 1.0 . .
    C C6 0.2706(3) 0.4929(2) 0.6698(2) 0.0398(5) Uani d . 1.0 . .
    H H6 0.3695 0.5354 0.6853 0.048 Uiso calc R 1.0 . .
    N N1 -0.07374(18) 0.61074(18) 0.68249(15) 0.0303(4) Uani d . 1.0 . .
    C C7 0.0161(2) 0.7312(2) 0.72021(18) 0.0312(5) Uani d . 1.0 A .
    N N2 0.15618(19) 0.70877(18) 0.72206(15) 0.0316(4) Uani d . 1.0 . .
    C C8 -0.0297(2) 0.8639(2) 0.7526(2) 0.0371(5) Uani d D 1.0 . .
    C C9 0.0340(8) 0.9713(6) 0.8502(5) 0.0481(14) Uani d PD 0.844(19) A 1
    H H9 0.1283 0.9784 0.9192 0.058 Uiso calc PR 0.844(19) A 1
    C C10 -0.0713(7) 1.0725(7) 0.8273(7) 0.0587(14) Uani d PD 0.844(19) A 1
    H H10 -0.0589 1.16 0.8787 0.07 Uiso calc PR 0.844(19) A 1
    C C11 -0.1853(5) 1.0220(6) 0.7243(8) 0.0689(16) Uani d PD 0.844(19) A 1
    H H11 -0.2715 1.0677 0.6884 0.083 Uiso calc PR 0.844(19) A 1
    O O1 -0.1656(4) 0.8939(6) 0.6734(6) 0.0664(14) Uani d PD 0.844(19) A 1
    C C9' 0.059(5) 0.970(3) 0.843(3) 0.0481(14) Uani d PD 0.156(19) A 2
    H H9' 0.1661 0.9845 0.887 0.058 Uiso calc PR 0.156(19) A 2
    C C10' -0.057(4) 1.053(5) 0.850(4) 0.0587(14) Uani d PD 0.156(19) A 2
    H H10' -0.0414 1.1381 0.9055 0.07 Uiso calc PR 0.156(19) A 2
    C C11' -0.187(3) 0.992(3) 0.770(3) 0.0689(16) Uani d PD 0.156(19) A 2
    H H11' -0.2783 1.0324 0.7541 0.083 Uiso calc PR 0.156(19) A 2
    O O1' -0.1809(18) 0.862(2) 0.708(3) 0.0664(14) Uani d PD 0.156(19) A 2
    C C12 -0.2298(2) 0.5859(2) 0.6823(2) 0.0389(5) Uani d . 1.0 . .
    H H12A -0.29 0.5136 0.6089 0.047 Uiso calc R 1.0 . .
    H H12B -0.2793 0.6709 0.6721 0.047 Uiso calc R 1.0 . .
    C C13 -0.2264(2) 0.5425(2) 0.8045(2) 0.0378(5) Uani d . 1.0 . .
    C C14 -0.2923(3) 0.4323(3) 0.8311(2) 0.0524(7) Uani d . 1.0 . .
    H H14 -0.3555 0.3564 0.7712 0.063 Uiso calc R 1.0 . .
    C C15 -0.2481(4) 0.4523(3) 0.9676(3) 0.0634(8) Uani d . 1.0 . .
    H H15 -0.278 0.393 1.0161 0.076 Uiso calc R 1.0 . .
    C C16 -0.1564(3) 0.5706(3) 1.0140(2) 0.0570(7) Uani d . 1.0 . .
    H H16 -0.1082 0.6076 1.1027 0.068 Uiso calc R 1.0 . .
    O O2 -0.14159(19) 0.63101(18) 0.91660(15) 0.0492(4) Uani d . 1.0 . .
    C C17 0.2888(2) 0.8126(2) 0.7527(2) 0.0387(5) Uani d . 1.0 . .
    H H17A 0.2543 0.9046 0.7483 0.046 Uiso calc R 1.0 . .
    H H17B 0.337 0.7931 0.6881 0.046 Uiso calc R 1.0 . .
    C C18 0.4023(3) 0.8125(2) 0.8827(2) 0.0424(6) Uani d . 1.0 . .
    C C19 0.5399(3) 0.7716(3) 0.9248(3) 0.0663(8) Uani d . 1.0 . .
    H H19 0.5931 0.7321 0.8738 0.08 Uiso calc R 1.0 . .
    C C20 0.5922(4) 0.7991(4) 1.0628(3) 0.0774(10) Uani d . 1.0 . .
    H H20 0.6864 0.7807 1.1206 0.093 Uiso calc R 1.0 . .
    C C21 0.4837(4) 0.8549(3) 1.0937(3) 0.0652(8) Uani d . 1.0 . .
    H H21 0.4882 0.884 1.1789 0.078 Uiso calc R 1.0 . .
    O O3 0.3639(2) 0.86463(18) 0.98518(16) 0.0523(5) Uani d . 1.0 . .
loop_
    _atom_site_aniso_label
    _atom_site_aniso_U_11
    _atom_site_aniso_U_22
    _atom_site_aniso_U_33
    _atom_site_aniso_U_12
    _atom_site_aniso_U_13
    _atom_site_aniso_U_23
    Cl1 0.0399(4) 0.0385(3) 0.0571(4) 0.0009(2) 0.0175(3) 0.0011(3)
    OW 0.197(3) 0.0528(13) 0.0828(16) 0.0360(17) 0.0950(18) 0.0222(12)
    C1 0.0345(12) 0.0383(12) 0.0231(10) 0.0040(9) 0.0104(9) 0.0074(8)
    C2 0.0344(12) 0.0379(12) 0.0215(9) 0.0063(9) 0.0091(8) 0.0084(8)
    C3 0.0400(13) 0.0381(12) 0.0290(11) 0.0011(10) 0.0095(9) 0.0075(9)
    C4 0.0601(16) 0.0352(12) 0.0345(12) 0.0095(11) 0.0155(11) 0.0055(10)
    C5 0.0477(15) 0.0508(15) 0.0397(13) 0.0198(12) 0.0173(11) 0.0086(11)
    C6 0.0360(12) 0.0494(14) 0.0363(12) 0.0098(11) 0.0145(10) 0.0086(10)
    N1 0.0274(9) 0.0353(10) 0.0271(9) 0.0025(8) 0.0082(7) 0.0067(7)
    C7 0.0326(11) 0.0373(12) 0.0233(10) 0.0021(9) 0.0091(8) 0.0075(8)
    N2 0.0295(10) 0.0366(10) 0.0290(9) 0.0019(8) 0.0110(7) 0.0067(7)
    C8 0.0356(12) 0.0401(13) 0.0367(12) 0.0067(10) 0.0136(10) 0.0080(10)
    C9 0.041(3) 0.0451(15) 0.0502(16) -0.0033(18) 0.0118(16) -0.0023(12)
    C10 0.075(3) 0.033(3) 0.071(3) 0.0086(18) 0.032(2) 0.002(2)
    C11 0.072(2) 0.055(2) 0.078(4) 0.037(2) 0.020(2) 0.012(2)
    O1 0.0532(14) 0.059(2) 0.067(2) 0.0210(14) -0.0006(13) -0.0014(16)
    C9' 0.041(3) 0.0451(15) 0.0502(16) -0.0033(18) 0.0118(16) -0.0023(12)
    C10' 0.075(3) 0.033(3) 0.071(3) 0.0086(18) 0.032(2) 0.002(2)
    C11' 0.072(2) 0.055(2) 0.078(4) 0.037(2) 0.020(2) 0.012(2)
    O1' 0.0532(14) 0.059(2) 0.067(2) 0.0210(14) -0.0006(13) -0.0014(16)
    C12 0.0333(12) 0.0452(13) 0.0379(12) 0.0045(10) 0.0119(10) 0.0084(10)
    C13 0.0338(12) 0.0430(13) 0.0342(12) 0.0038(10) 0.0101(9) 0.0043(10)
    C14 0.0618(17) 0.0512(16) 0.0424(14) -0.0091(13) 0.0191(12) 0.0079(12)
    C15 0.083(2) 0.0618(18) 0.0477(15) -0.0101(16) 0.0261(15) 0.0175(14)
    C16 0.0727(19) 0.0634(18) 0.0328(13) 0.0045(15) 0.0153(12) 0.0126(12)
    O2 0.0529(11) 0.0516(10) 0.0393(9) -0.0029(8) 0.0134(8) 0.0083(8)
    C17 0.0362(13) 0.0388(13) 0.0432(12) -0.0026(10) 0.0176(10) 0.0089(10)
    C18 0.0373(13) 0.0388(13) 0.0461(13) -0.0051(10) 0.0116(11) 0.0044(10)
    C19 0.0443(16) 0.072(2) 0.071(2) 0.0068(14) 0.0087(14) 0.0062(16)
    C20 0.0531(19) 0.074(2) 0.075(2) -0.0040(17) -0.0146(16) 0.0171(17)
    C21 0.070(2) 0.0564(18) 0.0466(16) -0.0170(16) -0.0038(14) 0.0111(13)
    O3 0.0532(11) 0.0541(11) 0.0432(10) -0.0020(9) 0.0109(8) 0.0085(8)
_geom_special_details
;
All e.s.d.'s (except the e.s.d. in the dihedral angle between two l.s. planes)
are estimated using the full covariance matrix. The cell e.s.d.'s are taken
into account individually in the estimation of e.s.d.'s in distances, angles
and torsion angles; correlations between e.s.d.'s in cell parameters are only
used when they are defined by crystal symmetry. An approximate (isotropic)
treatment of cell e.s.d.'s is used for estimating e.s.d.'s involving l.s.
planes.
;
loop_
    _geom_bond_atom_site_label_1
    _geom_bond_atom_site_label_2
    _geom_bond_site_symmetry_2
    _geom_bond_distance
    _geom_bond_publ_flag
    OW HO1 . 0.844(10) ?
    OW HO2 . 0.847(10) ?
    C1 C2 . 1.391(3) ?
    C1 N2 . 1.397(3) ?
    C1 C6 . 1.397(3) ?
    C2 C3 . 1.395(3) ?
    C2 N1 . 1.398(3) ?
    C3 C4 . 1.384(3) ?
    C3 H3 . 0.95 ?
    C4 C5 . 1.410(4) ?
    C4 H4 . 0.95 ?
    C5 C6 . 1.373(3) ?
    C5 H5 . 0.95 ?
    C6 H6 . 0.95 ?
    N1 C7 . 1.347(3) ?
    N1 C12 . 1.483(3) ?
    C7 N2 . 1.352(3) ?
    C7 C8 . 1.449(3) ?
    N2 C17 . 1.482(3) ?
    C8 O1' . 1.341(15) ?
    C8 C9 . 1.357(4) ?
    C8 C9' . 1.358(18) ?
    C8 O1 . 1.366(4) ?
    C9 C10 . 1.444(5) ?
    C9 H9 . 0.95 ?
    C10 C11 . 1.290(5) ?
    C10 H10 . 0.95 ?
    C11 O1 . 1.371(4) ?
    C11 H11 . 0.95 ?
    C9' C10' . 1.432(18) ?
    C9' H9' . 0.95 ?
    C10' C11' . 1.297(19) ?
    C10' H10' . 0.95 ?
    C11' O1' . 1.388(17) ?
    C11' H11' . 0.95 ?
    C12 C13 . 1.489(3) ?
    C12 H12A . 0.99 ?
    C12 H12B . 0.99 ?
    C13 C14 . 1.345(3) ?
    C13 O2 . 1.383(3) ?
    C14 C15 . 1.429(4) ?
    C14 H14 . 0.95 ?
    C15 C16 . 1.338(4) ?
    C15 H15 . 0.95 ?
    C16 O2 . 1.365(3) ?
    C16 H16 . 0.95 ?
    C17 C18 . 1.486(3) ?
    C17 H17A . 0.99 ?
    C17 H17B . 0.99 ?
    C18 C19 . 1.333(4) ?
    C18 O3 . 1.373(3) ?
    C19 C20 . 1.439(5) ?
    C19 H19 . 0.95 ?
    C20 C21 . 1.322(5) ?
    C20 H20 . 0.95 ?
    C21 O3 . 1.369(3) ?
    C21 H21 . 0.95 ?
loop_
    _geom_angle_atom_site_label_1
    _geom_angle_atom_site_label_2
    _geom_angle_atom_site_label_3
    _geom_angle_site_symmetry_1
    _geom_angle_site_symmetry_3
    _geom_angle
    _geom_angle_publ_flag
    HO1 OW HO2 . . 103.(2) ?
    C2 C1 N2 . . 106.81(18) ?
    C2 C1 C6 . . 121.7(2) ?
    N2 C1 C6 . . 131.4(2) ?
    C1 C2 C3 . . 122.2(2) ?
    C1 C2 N1 . . 106.73(18) ?
    C3 C2 N1 . . 131.0(2) ?
    C4 C3 C2 . . 115.7(2) ?
    C4 C3 H3 . . 122.1 ?
    C2 C3 H3 . . 122.1 ?
    C3 C4 C5 . . 122.0(2) ?
    C3 C4 H4 . . 119.0 ?
    C5 C4 H4 . . 119.0 ?
    C6 C5 C4 . . 122.0(2) ?
    C6 C5 H5 . . 119.0 ?
    C4 C5 H5 . . 119.0 ?
    C5 C6 C1 . . 116.3(2) ?
    C5 C6 H6 . . 121.8 ?
    C1 C6 H6 . . 121.8 ?
    C7 N1 C2 . . 108.79(17) ?
    C7 N1 C12 . . 126.83(18) ?
    C2 N1 C12 . . 123.78(18) ?
    N1 C7 N2 . . 109.02(18) ?
    N1 C7 C8 . . 125.66(19) ?
    N2 C7 C8 . . 125.32(19) ?
    C7 N2 C1 . . 108.65(17) ?
    C7 N2 C17 . . 127.40(18) ?
    C1 N2 C17 . . 123.92(18) ?
    O1' C8 C9 . . 109.7(10) ?
    O1' C8 C9' . . 120.(2) ?
    C9 C8 O1 . . 109.0(4) ?
    C9' C8 O1 . . 116.(2) ?
    O1' C8 C7 . . 112.0(9) ?
    C9 C8 C7 . . 133.6(4) ?
    C9' C8 C7 . . 126.(2) ?
    O1 C8 C7 . . 117.5(2) ?
    C8 C9 C10 . . 105.8(5) ?
    C8 C9 H9 . . 127.1 ?
    C10 C9 H9 . . 127.1 ?
    C11 C10 C9 . . 107.3(6) ?
    C11 C10 H10 . . 126.3 ?
    C9 C10 H10 . . 126.3 ?
    C10 C11 O1 . . 111.1(5) ?
    C10 C11 H11 . . 124.5 ?
    O1 C11 H11 . . 124.4 ?
    C8 O1 C11 . . 106.8(3) ?
    C8 C9' C10' . . 98.(3) ?
    C8 C9' H9' . . 130.8 ?
    C10' C9' H9' . . 130.8 ?
    C11' C10' C9' . . 109.(4) ?
    C11' C10' H10' . . 125.5 ?
    C9' C10' H10' . . 125.5 ?
    C10' C11' O1' . . 114.(3) ?
    C10' C11' H11' . . 122.8 ?
    O1' C11' H11' . . 122.8 ?
    C8 O1' C11' . . 97.6(17) ?
    N1 C12 C13 . . 110.44(17) ?
    N1 C12 H12A . . 109.6 ?
    C13 C12 H12A . . 109.6 ?
    N1 C12 H12B . . 109.6 ?
    C13 C12 H12B . . 109.6 ?
    H12A C12 H12B . . 108.1 ?
    C14 C13 O2 . . 110.3(2) ?
    C14 C13 C12 . . 133.2(2) ?
    O2 C13 C12 . . 116.5(2) ?
    C13 C14 C15 . . 106.2(2) ?
    C13 C14 H14 . . 126.9 ?
    C15 C14 H14 . . 126.9 ?
    C16 C15 C14 . . 106.9(2) ?
    C16 C15 H15 . . 126.6 ?
    C14 C15 H15 . . 126.6 ?
    C15 C16 O2 . . 110.8(2) ?
    C15 C16 H16 . . 124.6 ?
    O2 C16 H16 . . 124.6 ?
    C16 O2 C13 . . 105.8(2) ?
    N2 C17 C18 . . 111.56(18) ?
    N2 C17 H17A . . 109.3 ?
    C18 C17 H17A . . 109.3 ?
    N2 C17 H17B . . 109.3 ?
    C18 C17 H17B . . 109.3 ?
    H17A C17 H17B . . 108.0 ?
    C19 C18 O3 . . 109.8(2) ?
    C19 C18 C17 . . 133.6(3) ?
    O3 C18 C17 . . 116.7(2) ?
    C18 C19 C20 . . 106.6(3) ?
    C18 C19 H19 . . 126.7 ?
    C20 C19 H19 . . 126.7 ?
    C21 C20 C19 . . 106.7(3) ?
    C21 C20 H20 . . 126.6 ?
    C19 C20 H20 . . 126.6 ?
    C20 C21 O3 . . 110.3(3) ?
    C20 C21 H21 . . 124.9 ?
    O3 C21 H21 . . 124.9 ?
    C21 O3 C18 . . 106.7(2) ?
loop_
    _geom_torsion_atom_site_label_1
    _geom_torsion_atom_site_label_2
    _geom_torsion_atom_site_label_3
    _geom_torsion_atom_site_label_4
    _geom_torsion_site_symmetry_1
    _geom_torsion_site_symmetry_2
    _geom_torsion_site_symmetry_3
    _geom_torsion_site_symmetry_4
    _geom_torsion
    _geom_torsion_publ_flag
    N2 C1 C2 C3 . . . . 179.89(18) ?
    C6 C1 C2 C3 . . . . 1.0(3) ?
    N2 C1 C2 N1 . . . . 0.3(2) ?
    C6 C1 C2 N1 . . . . -178.61(18) ?
    C1 C2 C3 C4 . . . . -0.1(3) ?
    N1 C2 C3 C4 . . . . 179.42(19) ?
    C2 C3 C4 C5 . . . . -0.7(3) ?
    C3 C4 C5 C6 . . . . 0.7(3) ?
    C4 C5 C6 C1 . . . . 0.2(3) ?
    C2 C1 C6 C5 . . . . -1.0(3) ?
    N2 C1 C6 C5 . . . . -179.6(2) ?
    C1 C2 N1 C7 . . . . -0.6(2) ?
    C3 C2 N1 C7 . . . . 179.8(2) ?
    C1 C2 N1 C12 . . . . -172.23(17) ?
    C3 C2 N1 C12 . . . . 8.2(3) ?
    C2 N1 C7 N2 . . . . 0.7(2) ?
    C12 N1 C7 N2 . . . . 172.00(17) ?
    C2 N1 C7 C8 . . . . -179.78(18) ?
    C12 N1 C7 C8 . . . . -8.5(3) ?
    N1 C7 N2 C1 . . . . -0.5(2) ?
    C8 C7 N2 C1 . . . . 179.96(18) ?
    N1 C7 N2 C17 . . . . 177.42(17) ?
    C8 C7 N2 C17 . . . . -2.1(3) ?
    C2 C1 N2 C7 . . . . 0.1(2) ?
    C6 C1 N2 C7 . . . . 178.9(2) ?
    C2 C1 N2 C17 . . . . -177.90(17) ?
    C6 C1 N2 C17 . . . . 0.9(3) ?
    N1 C7 C8 O1' . . . . -17.5(16) ?
    N2 C7 C8 O1' . . . . 161.9(15) ?
    N1 C7 C8 C9 . . . . 134.8(4) ?
    N2 C7 C8 C9 . . . . -45.8(5) ?
    N1 C7 C8 C9' . . . . 147.(2) ?
    N2 C7 C8 C9' . . . . -34.(2) ?
    N1 C7 C8 O1 . . . . -44.2(5) ?
    N2 C7 C8 O1 . . . . 135.2(5) ?
    O1' C8 C9 C10 . . . . -26.4(14) ?
    C9' C8 C9 C10 . . . . 127.(10) ?
    O1 C8 C9 C10 . . . . -0.1(4) ?
    C7 C8 C9 C10 . . . . -179.1(4) ?
    C8 C9 C10 C11 . . . . 0.5(5) ?
    C9 C10 C11 O1 . . . . -0.7(6) ?
    O1' C8 O1 C11 . . . . 96.(2) ?
    C9 C8 O1 C11 . . . . -0.3(4) ?
    C9' C8 O1 C11 . . . . -11.(2) ?
    C7 C8 O1 C11 . . . . 178.9(3) ?
    C10 C11 O1 C8 . . . . 0.6(5) ?
    O1' C8 C9' C10' . . . . -4.(2) ?
    C9 C8 C9' C10' . . . . -33.(9) ?
    O1 C8 C9' C10' . . . . 24.(2) ?
    C7 C8 C9' C10' . . . . -166.6(15) ?
    C8 C9' C10' C11' . . . . -1.(2) ?
    C9' C10' C11' O1' . . . . 5.(3) ?
    C9 C8 O1' C11' . . . . 12.4(16) ?
    C9' C8 O1' C11' . . . . 6.(2) ?
    O1 C8 O1' C11' . . . . -80.(2) ?
    C7 C8 O1' C11' . . . . 171.4(13) ?
    C10' C11' O1' C8 . . . . -7.(3) ?
    C7 N1 C12 C13 . . . . -92.9(2) ?
    C2 N1 C12 C13 . . . . 77.2(2) ?
    N1 C12 C13 C14 . . . . -124.4(3) ?
    N1 C12 C13 O2 . . . . 57.0(3) ?
    O2 C13 C14 C15 . . . . 0.5(3) ?
    C12 C13 C14 C15 . . . . -178.2(3) ?
    C13 C14 C15 C16 . . . . -1.4(3) ?
    C14 C15 C16 O2 . . . . 1.8(4) ?
    C15 C16 O2 C13 . . . . -1.5(3) ?
    C14 C13 O2 C16 . . . . 0.6(3) ?
    C12 C13 O2 C16 . . . . 179.5(2) ?
    C7 N2 C17 C18 . . . . 105.0(2) ?
    C1 N2 C17 C18 . . . . -77.4(2) ?
    N2 C17 C18 C19 . . . . 108.4(3) ?
    N2 C17 C18 O3 . . . . -71.7(3) ?
    O3 C18 C19 C20 . . . . 0.2(3) ?
    C17 C18 C19 C20 . . . . -180.0(3) ?
    C18 C19 C20 C21 . . . . -0.4(4) ?
    C19 C20 C21 O3 . . . . 0.4(4) ?
    C20 C21 O3 C18 . . . . -0.3(3) ?
    C19 C18 O3 C21 . . . . 0.1(3) ?
    C17 C18 O3 C21 . . . . -179.8(2) ?
loop_
    _geom_hbond_atom_site_label_D
    _geom_hbond_atom_site_label_H
    _geom_hbond_atom_site_label_A
    _geom_hbond_site_symmetry_A
    _geom_hbond_distance_DH
    _geom_hbond_distance_HA
    _geom_hbond_distance_DA
    _geom_hbond_angle_DHA
    _geom_hbond_publ_flag
    OW HO2 Cl1 . 0.847(10) 2.346(11) 3.189(2) 174(5) yes
    OW HO1 Cl1 2_676 0.844(10) 2.340(10) 3.183(2) 176(4) yes
    C9 H9 O3 . 0.95 2.49 3.278(7) 141 yes
    C12 H12A Cl1 2_566 0.99 2.77 3.694(2) 155 yes
    C12 H12B O1 . 0.99 2.39 3.098(6) 127 yes
    C17 H17B Cl1 . 0.99 2.61 3.594(2) 176 yes
    C21 H21 OW 1_556 0.95 2.29 3.168(4) 153 yes
    C15 H15 O3 2_567 0.95 2.62 3.436(3) 143 yes
    C15 H15 C18 2_567 0.95 2.85 3.788(4) 170 yes
    C15 H15 C21 2_567 0.95 2.87 3.498(4) 124 yes
_iucr_refine_instructions_details
;
TITL I in P-1
CELL 0.71073 9.4723 9.9129 11.2779 97.980 110.359 93.547
ZERR 2.00 0.0012 0.0014 0.0016 0.005 0.004 0.004
LATT 1
SFAC C H N O CL
UNIT 42  38  4  8  2
OMIT 1 0 0
OMIT -1 0 0
L.S. 10
ACTA
BOND $H
FMAP 2
PLAN 20
EQIV $1 x, y, -1+z
EQIV $2 1-x, 2-y, 1-z
EQIV $3 -1+x, y, z
EQIV $4 -x, 1-y, 2-z
EQIV $5 -x, 1-y, 1-z
FLAT C8 C9' C10' C11' O1'
SADI C8 C9 C8 C9'
SADI C9 C10 C9' C10'
SADI C10 C11 C10' C11'
SADI C11 O1 C11' O1'
SADI O1 C8 O1' C8
EADP C9 C9'
EADP C10 C10'
EADP C11 C11'
EADP O1 O1'
CONF
HTAB
HTAB  OW Cl1
HTAB  OW Cl1_$2
RTAB  HDIS OW Cl1_$2
RTAB  HDIS HO1 Cl1_$2
RTAB  HDIS C12 Cl1_$5
RTAB  HDIS H12A Cl1_$5
RTAB  HDIS C12 Cl1_$3
RTAB  HDIS H12B Cl1_$3
RTAB  HDIS H15 O3_$4
RTAB  HDIS H15 C18_$4
RTAB  HDIS H15 C21_$4
RTAB  HDIS OW H21_$1
RTAB  HDIS OW C21_$1
RTAB  HANG OW HO1 Cl1_$2
RTAB  HANG C12 H12A Cl1_$5
RTAB  HANG C12 H12B Cl1_$3
RTAB  HANG C21_$1 H21_$1 OW
mplan C1 C2 C3 C4 C5 C6 C7 N1 N2
mplan o1 c8 c9 c10 c11
mplan o2 c13 c14 c15 c16
mplan C1 C2 C3 C4 C5 C6 C7 N1 N2
mplan o3 c18 c19 c20 c21
mplan o1 c8 c9 c10 c11
mplan o3 c18 c19 c20 c21
mplan o2 c13 c14 c15 c16
mplan 5 O3_$4 C18_$4 C19_$4 C20_$4 C21_$4 H15
mplan O1 C8 C9 C10 C11
mplan O1' C8 C9' C10' C11'
SIZE 0.070 0.070 0.300
DFIX 0.84 0.01 OW HO1 OW HO2
DANG 1.34 0.02 HO1 HO2
TEMP -73.150
WGHT    0.063300    0.404200
FVAR       0.25344   0.84403
CL1   5    0.445260    0.745166    0.505197    11.00000    0.03989    0.03846 =
         0.05709    0.00106    0.01749    0.00086
OW    4    0.614690    0.955398    0.394689    11.00000    0.19672    0.05277 =
         0.08276    0.02221    0.09496    0.03602
HO1   2    0.596874    1.033210    0.423410    11.00000   -1.50000
HO2   2    0.574761    0.901634    0.429439    11.00000   -1.50000
C1    1    0.156625    0.568388    0.685208    11.00000    0.03452    0.03833 =
         0.02311    0.00735    0.01037    0.00403
C2    1    0.011247    0.506167    0.660520    11.00000    0.03443    0.03787 =
         0.02152    0.00839    0.00912    0.00630
C3    1   -0.028962    0.364909    0.620891    11.00000    0.04004    0.03808 =
         0.02904    0.00752    0.00952    0.00114
AFIX  43
H3    2   -0.128276    0.322549    0.604158    11.00000   -1.20000
AFIX   0
C4    1    0.085055    0.290494    0.607529    11.00000    0.06007    0.03520 =
         0.03448    0.00549    0.01548    0.00949
AFIX  43
H4    2    0.063754    0.193767    0.581732    11.00000   -1.20000
AFIX   0
C5    1    0.231891    0.353806    0.631021    11.00000    0.04768    0.05077 =
         0.03971    0.00862    0.01734    0.01976
AFIX  43
H5    2    0.306222    0.298590    0.619695    11.00000   -1.20000
AFIX   0
C6    1    0.270638    0.492901    0.669785    11.00000    0.03598    0.04937 =
         0.03631    0.00865    0.01451    0.00983
AFIX  43
H6    2    0.369517    0.535442    0.685259    11.00000   -1.20000
AFIX   0
N1    3   -0.073735    0.610739    0.682492    11.00000    0.02743    0.03529 =
         0.02714    0.00668    0.00820    0.00247
C7    1    0.016148    0.731225    0.720211    11.00000    0.03260    0.03726 =
         0.02334    0.00749    0.00914    0.00210
N2    3    0.156181    0.708773    0.722064    11.00000    0.02953    0.03656 =
         0.02902    0.00669    0.01103    0.00185
C8    1   -0.029653    0.863875    0.752606    11.00000    0.03564    0.04012 =
         0.03674    0.00805    0.01360    0.00672
Part 1
C9    1    0.034005    0.971262    0.850161    21.00000    0.04097    0.04513 =
         0.05021   -0.00231    0.01179   -0.00334
AFIX  43
H9    2    0.128335    0.978377    0.919202    21.00000   -1.20000
AFIX   0
C10   1   -0.071266    1.072460    0.827333    21.00000    0.07542    0.03313 =
         0.07056    0.00197    0.03216    0.00864
AFIX  43
H10   2   -0.058907    1.159984    0.878674    21.00000   -1.20000
AFIX   0
C11   1   -0.185268    1.022040    0.724280    21.00000    0.07230    0.05463 =
         0.07783    0.01151    0.01979    0.03697
AFIX  43
H11   2   -0.271482    1.067732    0.688407    21.00000   -1.20000
AFIX   0
O1    4   -0.165620    0.893880    0.673373    21.00000    0.05320    0.05928 =
         0.06681   -0.00141   -0.00057    0.02103
Part 2
C9'   1    0.059398    0.969798    0.842664   -21.00000    0.04097    0.04513 =
         0.05021   -0.00231    0.01179   -0.00334
AFIX  43
H9'   2    0.166090    0.984518    0.886988   -21.00000   -1.20000
AFIX   0
C10'  1   -0.056887    1.052528    0.850330   -21.00000    0.07542    0.03313 =
         0.07056    0.00197    0.03216    0.00864
AFIX  43
H10'  2   -0.041403    1.138052    0.905544   -21.00000   -1.20000
AFIX   0
C11'  1   -0.186755    0.991689    0.769632   -21.00000    0.07230    0.05463 =
         0.07783    0.01151    0.01979    0.03697
AFIX  43
H11'  2   -0.278264    1.032430    0.754135   -21.00000   -1.20000
AFIX   0
O1'   4   -0.180911    0.862070    0.707781   -21.00000    0.05320    0.05928 =
         0.06681   -0.00141   -0.00057    0.02103
Part 0
C12   1   -0.229848    0.585901    0.682341    11.00000    0.03331    0.04517 =
         0.03788    0.00841    0.01187    0.00446
AFIX  23
H12A  2   -0.290015    0.513599    0.608949    11.00000   -1.20000
H12B  2   -0.279286    0.670859    0.672096    11.00000   -1.20000
AFIX   0
C13   1   -0.226353    0.542456    0.804466    11.00000    0.03383    0.04297 =
         0.03420    0.00425    0.01015    0.00376
C14   1   -0.292254    0.432309    0.831096    11.00000    0.06176    0.05119 =
         0.04244    0.00789    0.01908   -0.00913
AFIX  43
H14   2   -0.355477    0.356444    0.771170    11.00000   -1.20000
AFIX   0
C15   1   -0.248073    0.452320    0.967609    11.00000    0.08283    0.06180 =
         0.04772    0.01751    0.02608   -0.01006
AFIX  43
H15   2   -0.278023    0.393003    1.016135    11.00000   -1.20000
AFIX   0
C16   1   -0.156442    0.570602    1.013989    11.00000    0.07267    0.06344 =
         0.03279    0.01260    0.01526    0.00446
AFIX  43
H16   2   -0.108244    0.607557    1.102655    11.00000   -1.20000
AFIX   0
O2    4   -0.141588    0.631011    0.916603    11.00000    0.05295    0.05163 =
         0.03932    0.00832    0.01342   -0.00286
C17   1    0.288838    0.812566    0.752735    11.00000    0.03624    0.03881 =
         0.04324    0.00895    0.01758   -0.00264
AFIX  23
H17A  2    0.254327    0.904609    0.748279    11.00000   -1.20000
H17B  2    0.336965    0.793073    0.688071    11.00000   -1.20000
AFIX   0
C18   1    0.402335    0.812500    0.882734    11.00000    0.03729    0.03878 =
         0.04614    0.00436    0.01165   -0.00508
C19   1    0.539923    0.771649    0.924847    11.00000    0.04427    0.07249 =
         0.07051    0.00619    0.00870    0.00679
AFIX  43
H19   2    0.593096    0.732137    0.873774    11.00000   -1.20000
AFIX   0
C20   1    0.592163    0.799114    1.062835    11.00000    0.05314    0.07363 =
         0.07467    0.01710   -0.01457   -0.00404
AFIX  43
H20   2    0.686379    0.780738    1.120592    11.00000   -1.20000
AFIX   0
C21   1    0.483700    0.854861    1.093688    11.00000    0.06974    0.05644 =
         0.04664    0.01115   -0.00383   -0.01698
AFIX  43
H21   2    0.488218    0.883978    1.178948    11.00000   -1.20000
AFIX   0
O3    4    0.363924    0.864628    0.985183    11.00000    0.05316    0.05411 =
         0.04322    0.00849    0.01093   -0.00197
HKLF 4 1 1 0 0 0 1 0 0 0 1
REM  scan_0m in P-1
REM R1 =  0.0451 for   2732 Fo > 4sig(Fo)  and  0.0581 for all   3419 data
REM    272 parameters refined using     10 restraints
END
WGHT      0.0632      0.4041
REM Highest difference peak  0.615,  deepest hole -0.206,  1-sigma level  0.045
Q1    1  -0.3654  0.5579  0.6407  11.00000  0.05    0.61
Q2    1  -0.3796  0.4763  1.0038  11.00000  0.05    0.37
Q3    1  -0.2380  0.3434  0.8356  11.00000  0.05    0.27
Q4    1   0.7326  0.9910  0.4634  11.00000  0.05    0.23
Q5    1   0.0198  1.0433  0.8828  11.00000  0.05    0.21
Q6    1   0.2140  0.5444  0.6777  11.00000  0.05    0.19
Q7    1   0.1680  0.6307  0.7048  11.00000  0.05    0.18
Q8    1  -0.0241  0.9260  0.8401  11.00000  0.05    0.18
Q9    1  -0.0053  0.4389  0.6409  11.00000  0.05    0.18
Q10   1   0.5702  0.8142  0.9860  11.00000  0.05    0.18
Q11   1  -0.0316  0.6748  0.7084  11.00000  0.05    0.17
Q12   1   0.0298  0.9610  0.7802  11.00000  0.05    0.16
Q13   1  -0.0294  0.5430  0.6793  11.00000  0.05    0.16
Q14   1   0.5744  0.8019  0.8708  11.00000  0.05    0.15
Q15   1   0.0838  0.5247  0.6840  11.00000  0.05    0.15
Q16   1   0.4057  0.7806  0.5741  11.00000  0.05    0.15
Q17   1   0.4266  0.7824  0.4362  11.00000  0.05    0.14
Q18   1  -0.0006  0.8045  0.7462  11.00000  0.05    0.14
Q19   1   0.1602  0.3346  0.6320  11.00000  0.05    0.14
Q20   1   0.0314  0.3552  0.6143  11.00000  0.05    0.14
;
