# Supplementary material for: 2-(Furan-2-yl)-1,3-bis(furan-2-ylmeth­yl)-1H-benzimidazol-3-ium chloride monohydrate
Source: Acta Crystallogr Sect E Struct Rep Online. 2012 Sep 26;68(Pt 10):o3006–7. doi: 10.1107/S1600536812040135 (PMC3470365; doi:10.1107/S1600536812040135)
Supplement: Supplementary file 2 [file e-68-o3006-Isup3.hkl]

# 
# h,k,l, Fc-squared, Fo-squared, sigma(Fo-squared) and status flag 
# 
data_I
_shelx_title ' scan_0m in P-1' 
_shelx_refln_list_code          4 
_shelx_F_calc_maximum      122.29 
_exptl_crystal_F_000       416.00 
_reflns_d_resolution_high  0.8352 
 
loop_ 
 _symmetry_equiv_pos_as_xyz 
 'x, y, z' 
 '-x, -y, -z' 
 
_cell_length_a     9.4723 
_cell_length_b     9.9129 
_cell_length_c    11.2779 
_cell_angle_alpha  97.980 
_cell_angle_beta  110.359 
_cell_angle_gamma  93.547 
 
_shelx_F_squared_multiplier     1.000 
 
loop_ 
 _refln_index_h 
 _refln_index_k 
 _refln_index_l 
 _refln_F_squared_calc 
 _refln_F_squared_meas 
 _refln_F_squared_sigma 
 _refln_observed_status 
   2   0   0      183.09      274.45      5.23 o 
   3   0   0      152.73       91.80      2.01 o 
   4   0   0      112.61      132.58      2.81 o 
   5   0   0      319.65      390.30      8.34 o 
   6   0   0        2.19        3.79      0.64 o 
   7   0   0      248.66      268.81      7.67 o 
   8   0   0       10.21       10.14      1.72 o 
   9   0   0        0.09        2.10      2.80 o 
 -10   1   0        2.49        8.56      2.18 o 
  -9   1   0       48.73       44.80      3.18 o 
  -8   1   0      150.58      152.74      6.39 o 
  -7   1   0      291.56      265.05      7.56 o 
  -6   1   0      266.76      257.10      6.18 o 
  -5   1   0        1.98        1.97      0.64 o 
  -4   1   0      239.60      188.39      4.27 o 
  -3   1   0        4.73       11.77      0.66 o 
  -2   1   0     8532.95     8206.42    150.02 o 
  -1   1   0     2314.66     2128.59     39.28 o 
   1   1   0     1558.19     1303.12     23.99 o 
   2   1   0       25.93       25.80      0.82 o 
   3   1   0      504.07      476.56      8.93 o 
   4   1   0      685.64      711.06     13.35 o 
   5   1   0      154.22      119.78      2.83 o 
   6   1   0       13.99       13.51      1.11 o 
   7   1   0       17.16       19.67      1.32 o 
   8   1   0        0.00        0.84      1.19 o 
   9   1   0        0.86        1.29      1.34 o 
 -10   2   0       22.10       27.09      3.43 o 
  -9   2   0       14.46       16.97      2.65 o 
  -8   2   0      432.93      430.93     23.28 o 
  -7   2   0       10.55        9.58      1.22 o 
  -6   2   0        6.32        3.49      0.74 o 
  -5   2   0        8.98        8.72      0.85 o 
  -4   2   0        0.10        0.69      0.69 o 
  -3   2   0      109.98      146.28      3.14 o 
  -2   2   0     4123.08     3808.45     70.06 o 
  -1   2   0      576.14      683.04     13.58 o 
   0   2   0        0.16        0.55      0.58 o 
   1   2   0     6484.63     6213.62    121.73 o 
   2   2   0     1971.75     2082.47     38.31 o 
   3   2   0      229.33      284.83      6.09 o 
   4   2   0      355.38      402.08      8.22 o 
   5   2   0       28.94       43.54      1.46 o 
   6   2   0       45.74       51.50      1.70 o 
   7   2   0      475.29      484.63     13.36 o 
   8   2   0        5.02        6.23      1.40 o 
   9   2   0       63.42       49.51     10.74 o 
 -10   3   0        0.61       -0.16      2.18 o 
  -9   3   0       14.71       17.44      2.80 o 
  -8   3   0       29.59       24.24      2.45 o 
  -7   3   0        0.06        1.06      1.10 o 
  -6   3   0       33.65       31.94      2.46 o 
  -5   3   0       13.47       11.66      0.98 o 
  -4   3   0     1987.89     1824.61     37.29 o 
  -3   3   0       55.83       64.79      2.40 o 
  -2   3   0      314.81      216.82      4.75 o 
  -1   3   0     4163.71     4484.53     90.99 o 
   0   3   0      191.13      171.30      6.80 o 
   1   3   0      344.99      384.39      8.69 o 
   2   3   0       14.74        7.18      0.62 o 
   3   3   0      613.34      657.54     13.31 o 
   4   3   0      243.22      223.91      4.88 o 
   5   3   0       76.58       78.95      4.27 o 
   6   3   0       47.59       45.18      1.79 o 
   7   3   0       53.19       54.01      2.90 o 
   8   3   0       11.95       13.70      8.41 o 
   9   3   0        1.97       -1.40      7.63 o 
 -10   4   0       17.10       11.37      2.80 o 
  -9   4   0       23.58       49.20      4.36 o 
  -8   4   0       14.61        9.03      1.96 o 
  -7   4   0       77.78       80.87      4.00 o 
  -6   4   0      162.62      172.76      5.51 o 
  -5   4   0       13.50       17.51      1.51 o 
  -4   4   0      436.50      404.51     12.04 o 
  -3   4   0       27.75       22.36      1.69 o 
  -2   4   0       81.90       81.40      2.63 o 
  -1   4   0      374.33      410.24      8.26 o 
   0   4   0       49.67       62.37      3.93 o 
   1   4   0     1082.74     1144.83     25.73 o 
   2   4   0     1422.04     1358.39     30.71 o 
   3   4   0       73.19       87.80      2.51 o 
   4   4   0       57.78       60.51      2.56 o 
   5   4   0      170.45      159.20      7.35 o 
   6   4   0        0.58        0.53      0.93 o 
   7   4   0      302.99      286.97     20.39 o 
   8   4   0       72.89       90.14     13.39 o 
   9   4   0      109.44      104.93     14.95 o 
 -10   5   0        0.42       -0.16      2.65 o 
  -9   5   0        6.62        2.96      2.49 o 
  -8   5   0       62.60       55.74      4.67 o 
  -7   5   0      200.10      189.52      6.17 o 
  -6   5   0        0.56        2.36      1.51 o 
  -5   5   0      153.11      152.87      5.11 o 
  -4   5   0       12.24        9.53      1.52 o 
  -3   5   0       88.22       91.49      3.63 o 
  -2   5   0      672.93      663.62     18.17 o 
  -1   5   0      392.41      501.42     15.95 o 
   0   5   0       26.78       26.67      2.26 o 
   1   5   0        6.70        2.53      0.95 o 
   2   5   0      141.74      158.86      5.31 o 
   3   5   0       53.31       62.80      2.08 o 
   4   5   0      106.08       94.37      2.70 o 
   5   5   0       97.84      101.24      3.88 o 
   6   5   0      226.57      213.72     10.98 o 
   7   5   0       48.47       53.21      4.20 o 
   8   5   0        1.77       13.23      8.41 o 
   9   5   0        2.40        3.58      8.87 o 
  -9   6   0        5.31        8.56      2.96 o 
  -7   6   0       39.00       38.72      2.60 o 
  -6   6   0        7.91        7.24      1.63 o 
  -5   6   0       13.98       13.52      1.79 o 
  -4   6   0       25.61       18.42      1.87 o 
  -3   6   0      643.56      660.91     18.23 o 
  -2   6   0      377.04      357.90     10.52 o 
  -1   6   0      256.11      238.14      7.45 o 
   0   6   0      153.50      135.24      7.40 o 
   1   6   0        6.29        7.60      1.73 o 
   2   6   0        0.60        0.84      1.15 o 
   3   6   0       72.37       68.95      2.26 o 
   4   6   0      115.09      118.04      6.32 o 
   5   6   0       53.36       43.90      4.98 o 
   6   6   0      112.95      112.31      6.85 o 
   7   6   0        4.01        2.52      2.26 o 
   8   6   0       94.10       92.79     14.95 o 
  -9   7   0        0.77       -0.16      2.65 o 
  -7   7   0        1.13       -0.07      1.62 o 
  -6   7   0        8.81        8.08      1.88 o 
  -5   7   0      115.15      110.23      4.47 o 
  -4   7   0      146.68      158.22      6.62 o 
  -3   7   0       13.20       13.81      2.40 o 
  -2   7   0      496.30      489.47     37.90 o 
  -1   7   0       14.52       12.13      3.12 o 
   0   7   0       83.31       80.08      5.77 o 
   1   7   0       34.04       37.79      2.82 o 
   2   7   0      164.47      176.62      8.16 o 
   3   7   0      149.33      157.68      7.63 o 
   4   7   0       62.76       64.53      5.53 o 
   5   7   0       34.99       33.27      4.20 o 
   6   7   0       89.32       83.86      5.54 o 
   7   7   0       12.96       16.99      3.09 o 
  -7   8   0        1.50        3.65      2.28 o 
  -6   8   0       33.25       29.73      2.57 o 
  -5   8   0       44.51       38.34      2.84 o 
  -4   8   0      391.84      378.27     11.29 o 
  -3   8   0        4.82        0.24      1.89 o 
  -2   8   0      263.16      259.96      8.41 o 
  -1   8   0       46.32       41.75      5.95 o 
   0   8   0      116.68      115.19      5.92 o 
   1   8   0       21.15       24.87      3.26 o 
   2   8   0      254.13      268.88      8.57 o 
   3   8   0        0.12       -1.71      2.33 o 
   4   8   0        3.64        2.18      3.11 o 
   5   8   0        3.46        1.82      2.64 o 
   6   8   0        0.06       -2.37      2.37 o 
  -7   9   0       42.62       50.58      4.10 o 
  -6   9   0       14.21       12.75      2.28 o 
  -5   9   0       19.51       21.86      2.49 o 
  -4   9   0       23.84       32.01      2.75 o 
  -3   9   0      253.96      277.77      8.97 o 
  -2   9   0       36.03       28.83      2.73 o 
  -1   9   0        5.44       11.69      2.24 o 
   0   9   0       69.64       59.78      5.14 o 
   1   9   0       37.82       31.53      2.69 o 
   2   9   0      238.72      264.56      8.68 o 
   3   9   0       16.00       16.60      3.66 o 
   4   9   0       23.62       22.61      3.70 o 
   5   9   0       72.59       81.54      6.05 o 
  -6  10   0        1.95        6.29      2.66 o 
  -5  10   0        1.53       -0.12      2.06 o 
  -4  10   0       25.50       28.01      2.86 o 
  -3  10   0       20.92       21.72      2.75 o 
  -2  10   0       71.62       65.49      3.95 o 
  -1  10   0       62.13       69.43      4.15 o 
   0  10   0       40.09       46.23      3.31 o 
   1  10   0       65.50       65.42     12.60 o 
   2  10   0        5.88        6.45      4.51 o 
   3  10   0        0.48       -3.27      4.44 o 
   4  10   0        4.05        5.30      3.97 o 
  -4  11   0        0.11        2.98      2.22 o 
  -3  11   0       20.33       18.64      2.91 o 
  -2  11   0        6.34        9.62      2.51 o 
  -1  11   0       16.87       23.27      2.87 o 
   0  11   0       10.09       11.37      2.50 o 
   1  11   0        6.13        4.24      3.26 o 
   2  11   0        0.03        0.32      3.41 o 
  -2 -11   1       14.44       13.99      3.67 o 
  -1 -11   1       24.65       29.33      8.87 o 
   0 -11   1       11.98       11.28      2.64 o 
   1 -11   1        3.32        8.46      5.06 o 
   2 -11   1        2.63        2.85      2.22 o 
   3 -11   1       13.72       12.23      2.60 o 
   4 -11   1        8.02       12.06      2.62 o 
  -4 -10   1        2.69        5.03      3.89 o 
  -3 -10   1        1.19        1.54      3.01 o 
  -2 -10   1       31.85       28.99      5.68 o 
  -1 -10   1       58.88       50.32      7.02 o 
   0 -10   1        1.36        0.79      1.96 o 
   1 -10   1       29.72       37.53      3.19 o 
   2 -10   1       86.59       94.48      6.50 o 
   3 -10   1        7.67        5.83      2.12 o 
   4 -10   1       15.94       11.42      2.41 o 
   5 -10   1       17.11       18.94      2.64 o 
   6 -10   1       33.69       32.64      3.72 o 
  -6  -9   1        3.06        2.97      2.91 o 
  -5  -9   1       33.68       31.50      5.53 o 
  -4  -9   1       56.14       62.49      5.28 o 
  -3  -9   1       14.42        8.83      3.10 o 
  -2  -9   1       58.29       51.49      4.58 o 
  -1  -9   1       54.36       55.15      6.46 o 
   0  -9   1       44.06       34.76      3.86 o 
   1  -9   1        1.24        0.41      1.78 o 
   2  -9   1      148.71      151.62      5.77 o 
   3  -9   1      315.86      304.94      9.63 o 
   4  -9   1        0.52       -1.58      1.69 o 
   5  -9   1       39.70       37.28      2.98 o 
   6  -9   1       50.27       58.65      3.61 o 
   7  -9   1        1.65        4.62      2.13 o 
  -7  -8   1        4.87       10.98      3.07 o 
  -6  -8   1       64.62       50.93      4.67 o 
  -5  -8   1       23.15       27.24      7.16 o 
  -4  -8   1       10.89       13.33      6.07 o 
  -3  -8   1      265.55      276.10     11.98 o 
  -2  -8   1        1.43        1.19      2.36 o 
  -1  -8   1      381.61      381.62     12.80 o 
   0  -8   1       55.71       54.13     10.90 o 
   1  -8   1       34.26       51.99      3.17 o 
   2  -8   1       36.01       39.34      2.81 o 
   3  -8   1       73.84       80.96      3.88 o 
   4  -8   1       22.23       28.30      2.57 o 
   5  -8   1        7.01        7.17      1.90 o 
   6  -8   1        3.06        6.90      1.96 o 
   7  -8   1       61.92       52.57      6.73 o 
   8  -8   1        7.41        9.81      2.96 o 
  -8  -7   1        6.57        5.14      9.19 o 
  -7  -7   1        0.07        1.22      2.37 o 
  -6  -7   1        5.85        5.92      2.66 o 
  -5  -7   1      346.06      315.47     13.12 o 
  -4  -7   1        0.04       -4.70      5.99 o 
  -3  -7   1      106.93      119.22      4.80 o 
  -2  -7   1      735.26      715.38     16.67 o 
  -1  -7   1       29.23       24.71      5.79 o 
   0  -7   1       17.43       19.07      2.04 o 
   1  -7   1      252.81      258.66      8.10 o 
   2  -7   1      251.79      285.42      8.77 o 
   3  -7   1      205.50      210.57      8.53 o 
   4  -7   1      304.83      282.32      9.09 o 
   5  -7   1      286.90      271.90      8.40 o 
   6  -7   1       36.45       33.16      3.23 o 
   7  -7   1        0.67        1.01      1.48 o 
   8  -7   1       52.28       51.07      4.83 o 
  -8  -6   1       42.93       48.11     11.37 o 
  -7  -6   1       33.58       27.11      4.20 o 
  -6  -6   1       74.42       77.70      5.68 o 
  -5  -6   1      189.01      159.20      7.69 o 
  -4  -6   1      145.62      162.15     10.98 o 
  -3  -6   1        0.79        1.46      0.88 o 
  -2  -6   1      359.21      395.62     10.59 o 
  -1  -6   1     1857.18     1906.00    100.71 o 
   0  -6   1        1.98        4.07      3.12 o 
   1  -6   1       88.97       94.86      4.28 o 
   2  -6   1      202.35      176.24      5.80 o 
   3  -6   1       50.34       44.64      2.63 o 
   4  -6   1        4.98        2.28      1.49 o 
   5  -6   1       62.98       59.55      5.01 o 
   6  -6   1      243.48      233.72      9.12 o 
   7  -6   1       17.01       15.24      1.79 o 
   8  -6   1       60.43       62.74      5.29 o 
   9  -6   1        5.05        9.65      2.80 o 
  -9  -5   1       18.98       16.66      8.41 o 
  -8  -5   1       40.86       34.25      9.65 o 
  -7  -5   1        1.21       -0.36      2.07 o 
  -6  -5   1      104.19      101.03      5.74 o 
  -5  -5   1       25.61       19.80      2.76 o 
  -4  -5   1      835.75      812.17     44.21 o 
  -3  -5   1      688.46      621.79     20.47 o 
  -2  -5   1     1275.14     1211.76     27.08 o 
  -1  -5   1        2.67        9.61      1.10 o 
   0  -5   1      509.35      557.42     13.01 o 
   1  -5   1        9.76       10.00      1.54 o 
   2  -5   1      384.36      373.58     12.28 o 
   3  -5   1        4.10        0.97      1.23 o 
   4  -5   1      244.26      256.57      7.70 o 
   5  -5   1      121.30      139.43      6.04 o 
   6  -5   1       20.31       21.15      1.79 o 
   7  -5   1      180.39      180.52      6.33 o 
   8  -5   1        1.59        2.67      2.02 o 
   9  -5   1       11.26       13.70      2.96 o 
  -9  -4   1      106.47      132.80     15.72 o 
  -8  -4   1       25.82       25.53      9.34 o 
  -7  -4   1       48.74       46.72      3.75 o 
  -6  -4   1       23.40       22.13      2.65 o 
  -5  -4   1       89.92       97.98      5.31 o 
  -4  -4   1       34.94       43.67      3.39 o 
  -3  -4   1       24.87       38.23      2.11 o 
  -2  -4   1      333.00      324.74      7.69 o 
  -1  -4   1       80.09       71.16      2.30 o 
   0  -4   1     3330.97     3487.79     64.41 o 
   1  -4   1     1612.48     1657.70     32.69 o 
   2  -4   1        1.04        3.48      1.19 o 
   3  -4   1      121.54      134.80      3.77 o 
   4  -4   1      520.19      572.97     13.34 o 
   5  -4   1       73.54       72.28      2.77 o 
   6  -4   1       92.69      109.69      3.19 o 
   7  -4   1       12.73       14.41      1.89 o 
   8  -4   1      136.22      123.70      9.42 o 
   9  -4   1        2.21        0.16      2.18 o 
  10  -4   1        5.87        4.05      2.49 o 
  -9  -3   1        5.36       13.54      8.10 o 
  -8  -3   1        8.47       13.46      4.83 o 
  -7  -3   1        0.91        1.55      1.87 o 
  -6  -3   1       74.64       66.24      2.13 o 
  -5  -3   1      397.26      401.43      9.40 o 
  -4  -3   1      132.48      132.05      3.05 o 
  -3  -3   1        0.39       -0.63      1.18 o 
  -2  -3   1     4012.70     4000.54     73.67 o 
  -1  -3   1     6966.16     7305.46    134.30 o 
   0  -3   1     1799.97     1683.71     33.18 o 
   1  -3   1      431.27      395.03     10.39 o 
   2  -3   1     1121.65     1172.33     21.74 o 
   3  -3   1     1227.62     1158.10     24.05 o 
   4  -3   1       23.48       24.92      1.33 o 
   5  -3   1      511.37      552.30     12.73 o 
   6  -3   1      211.96      236.65      5.83 o 
   7  -3   1        5.66        7.76      1.73 o 
   8  -3   1        0.91        1.67      2.96 o 
   9  -3   1        5.04        5.60      2.49 o 
  10  -3   1        0.86        2.02      2.34 o 
  -9  -2   1       51.36       42.50      9.81 o 
  -8  -2   1       21.77       21.47      1.82 o 
  -7  -2   1      200.89      206.48      6.37 o 
  -6  -2   1        0.02       -0.30      0.86 o 
  -5  -2   1      375.63      413.37      8.60 o 
  -4  -2   1       62.39       89.01      2.12 o 
  -3  -2   1      855.30      856.45     15.96 o 
  -2  -2   1      490.11      498.30     12.26 o 
  -1  -2   1     4370.93     4256.65    101.57 o 
   0  -2   1      215.86      237.13      5.02 o 
   1  -2   1     1371.55     1279.34     36.59 o 
   2  -2   1      528.38      423.86      8.98 o 
   3  -2   1      127.82      130.43      3.13 o 
   4  -2   1      835.78      821.30     17.08 o 
   5  -2   1      282.72      290.36      8.10 o 
   6  -2   1       35.48       30.22      1.28 o 
   7  -2   1       16.72       13.12      1.92 o 
   8  -2   1      156.84      143.51      7.16 o 
   9  -2   1       18.64       16.38      4.20 o 
  10  -2   1       16.38       12.61      2.49 o 
  -9  -1   1       13.22       14.08      1.81 o 
  -8  -1   1       17.33       17.33      1.42 o 
  -7  -1   1        2.24        3.91      1.51 o 
  -6  -1   1      539.90      581.46     13.28 o 
  -5  -1   1      126.22      127.71      2.80 o 
  -4  -1   1      762.08      697.24     13.95 o 
  -3  -1   1       86.64       94.84      2.44 o 
  -2  -1   1     4097.47     4239.72     83.16 o 
  -1  -1   1      965.69      968.59     17.90 o 
   0  -1   1     4032.06     3824.85    114.21 o 
   1  -1   1      809.60      775.19     14.27 o 
   2  -1   1       46.60       38.06      1.12 o 
   3  -1   1     1263.44     1349.50     24.94 o 
   4  -1   1      105.85      101.20      2.44 o 
   5  -1   1      917.31      992.57     33.07 o 
   6  -1   1       85.89       73.10      3.72 o 
   7  -1   1       70.79       65.92      3.60 o 
   8  -1   1        7.89        3.72      1.71 o 
   9  -1   1        5.57        1.71      5.92 o 
  10  -1   1       23.35       29.58      3.27 o 
  -9   0   1      116.66      108.05      5.76 o 
  -8   0   1        0.55        1.31      2.19 o 
  -7   0   1        6.51        6.46      0.84 o 
  -6   0   1      195.81      189.25      4.37 o 
  -5   0   1       31.97       34.44      1.34 o 
  -4   0   1      359.42      364.78      7.01 o 
  -3   0   1       57.96       34.68      1.26 o 
  -2   0   1      318.73      268.20      6.15 o 
  -1   0   1      113.48       78.69      4.68 o 
   0   0   1        0.69       -0.26      0.26 o 
   1   0   1      242.78      187.25      3.57 o 
   2   0   1     2140.42     1903.83     57.44 o 
   3   0   1       32.29       29.58      1.55 o 
   4   0   1      176.78      178.34      4.75 o 
   5   0   1      130.96      131.29      5.35 o 
   6   0   1        0.11        0.80      1.18 o 
   7   0   1       94.05       86.87      4.20 o 
   8   0   1      371.13      372.04     13.47 o 
   9   0   1       36.36       43.07      7.01 o 
 -10   1   1        6.98        6.54      2.18 o 
  -9   1   1       75.53       72.39      4.67 o 
  -8   1   1       75.09       73.93      2.89 o 
  -7   1   1       40.62       39.27      1.54 o 
  -6   1   1     1308.64     1361.20     28.20 o 
  -5   1   1       52.91       59.17      1.85 o 
  -4   1   1     1049.54     1101.04     22.62 o 
  -3   1   1     2943.90     2825.55     51.89 o 
  -2   1   1     3872.69     3702.68     67.95 o 
  -1   1   1      544.89      455.55      8.55 o 
   0   1   1      952.26      919.24     16.98 o 
   1   1   1       58.27       47.65      1.22 o 
   2   1   1      227.08      223.14      4.34 o 
   3   1   1        8.29        7.14      0.56 o 
   4   1   1     2494.01     2593.67     51.08 o 
   5   1   1       38.18       33.49      1.32 o 
   6   1   1       94.96      100.33      2.74 o 
   7   1   1      858.18      947.80     31.98 o 
   8   1   1       29.28       27.24      4.51 o 
   9   1   1        6.68        6.38      4.83 o 
 -10   2   1       52.85       60.25      4.67 o 
  -9   2   1        2.07        0.00      2.02 o 
  -8   2   1      273.79      289.86      8.36 o 
  -7   2   1       94.77       97.03      2.76 o 
  -6   2   1       97.01       89.38      2.55 o 
  -5   2   1       82.63       58.58      2.39 o 
  -4   2   1       17.63        5.29      0.76 o 
  -3   2   1     6238.08     5702.06    104.84 o 
  -2   2   1      476.18      530.92     10.05 o 
  -1   2   1      957.65      917.54     17.14 o 
   0   2   1      404.92      346.98      9.91 o 
   1   2   1        3.01        3.35      0.55 o 
   2   2   1       45.79       71.17      1.93 o 
   3   2   1        0.02        2.05      0.54 o 
   4   2   1       23.65       41.29      1.32 o 
   5   2   1      493.86      476.08     11.06 o 
   6   2   1       67.71       78.70      2.43 o 
   7   2   1       26.43       25.52      2.05 o 
   8   2   1        2.27        2.27      1.63 o 
 -10   3   1        3.07        1.25      2.34 o 
  -9   3   1       37.60       31.14      3.58 o 
  -8   3   1      122.98      116.73      5.16 o 
  -7   3   1       15.94       17.09      1.64 o 
  -6   3   1      162.95      151.95      4.39 o 
  -5   3   1     1283.89     1198.66     24.90 o 
  -4   3   1      971.07     1076.65     22.46 o 
  -3   3   1       78.59      115.48      3.05 o 
  -2   3   1     1244.30     1243.63     23.04 o 
  -1   3   1      116.01      128.60      3.03 o 
   0   3   1     1434.48     1498.56     27.62 o 
   1   3   1      728.73      783.45     14.79 o 
   2   3   1      456.60      451.69      9.89 o 
   3   3   1      506.32      581.50     11.80 o 
   4   3   1      123.43      104.68      2.56 o 
   5   3   1      211.62      219.43      4.80 o 
   6   3   1       37.05       34.96      2.44 o 
   7   3   1      408.32      396.69     17.28 o 
   8   3   1       74.61       58.38     11.52 o 
   9   3   1        9.54        9.19      9.03 o 
 -10   4   1       20.04       21.02      3.27 o 
  -9   4   1       55.08       47.48      4.20 o 
  -8   4   1       66.28       64.32      9.19 o 
  -7   4   1      629.00      662.20     18.08 o 
  -6   4   1      228.40      218.69      6.65 o 
  -5   4   1        5.51        2.35      1.21 o 
  -4   4   1        7.22       20.85      2.00 o 
  -3   4   1      621.61      662.00     16.09 o 
  -2   4   1     1984.71     2011.33    106.85 o 
  -1   4   1        1.25        1.67      0.99 o 
   0   4   1       58.63       41.50      2.27 o 
   1   4   1     1932.00     1938.81     43.22 o 
   2   4   1       34.24       49.64      3.01 o 
   3   4   1      879.41      959.94     21.77 o 
   4   4   1      269.63      253.24     10.18 o 
   5   4   1       33.41       41.07      2.65 o 
   6   4   1       17.56       15.87      1.83 o 
   7   4   1       19.47       29.58      9.81 o 
   8   4   1       67.85       61.34     11.99 o 
   9   4   1        0.18        7.16      8.72 o 
 -10   5   1        3.08        4.98      2.65 o 
  -8   5   1      194.13      204.62      7.94 o 
  -7   5   1      274.44      302.42      9.03 o 
  -6   5   1       83.88       86.69      3.55 o 
  -5   5   1       43.07       41.27      2.39 o 
  -4   5   1     1122.24     1096.40     26.18 o 
  -3   5   1       85.34       84.87      4.61 o 
  -2   5   1       33.42       18.40      1.97 o 
  -1   5   1       86.47       92.08      3.70 o 
   0   5   1      375.03      320.76      9.44 o 
   1   5   1      167.47      182.35      5.16 o 
   2   5   1       32.44       23.32      1.32 o 
   3   5   1      117.11      124.87      4.47 o 
   4   5   1       21.18       23.79      1.22 o 
   5   5   1      188.10      186.28      6.04 o 
   6   5   1        6.67        8.98      2.39 o 
   7   5   1       10.52       20.39     10.12 o 
   8   5   1       15.02       16.35      9.81 o 
  -9   6   1       49.96       66.01      6.69 o 
  -8   6   1        5.18        7.09      2.24 o 
  -7   6   1      124.24      114.91      5.32 o 
  -6   6   1       15.97       12.53      1.79 o 
  -5   6   1       57.51       65.75      3.54 o 
  -4   6   1       63.96       87.17      4.95 o 
  -3   6   1       78.10       76.13      4.66 o 
  -2   6   1      204.15      160.52      8.73 o 
  -1   6   1      228.02      205.57      9.08 o 
   0   6   1      549.60      570.04     15.90 o 
   1   6   1       16.20       18.80      1.87 o 
   2   6   1       51.63       62.24      2.33 o 
   3   6   1      201.16      194.22      6.65 o 
   4   6   1        2.54        2.56      1.39 o 
   5   6   1      542.07      532.14     20.22 o 
   6   6   1       14.65        8.22      2.54 o 
   7   6   1        2.03       -4.51      8.41 o 
   8   6   1        3.81        4.67      9.19 o 
  -9   7   1       11.07        8.87      4.20 o 
  -8   7   1        1.44        0.61      2.13 o 
  -7   7   1      107.27       90.06      4.83 o 
  -6   7   1      208.38      191.59     10.18 o 
  -5   7   1        0.29        1.12      1.58 o 
  -4   7   1      105.04      115.89      4.62 o 
  -3   7   1      428.00      424.42     19.26 o 
  -2   7   1       16.21       18.41      2.20 o 
  -1   7   1        0.41        3.48      1.67 o 
   0   7   1       90.72       91.93      3.99 o 
   1   7   1       36.67       41.80      2.71 o 
   2   7   1        0.90        2.07      1.56 o 
   3   7   1      560.80      560.28     18.25 o 
   4   7   1       13.20       19.61      4.13 o 
   5   7   1        7.24        5.14      2.52 o 
   6   7   1       13.12       16.97      3.11 o 
   7   7   1        6.31       -0.16      9.03 o 
  -8   8   1       74.36       90.79      5.34 o 
  -7   8   1        1.90        1.19      2.28 o 
  -6   8   1       11.85       16.86      2.23 o 
  -5   8   1      135.50      142.80      5.44 o 
  -4   8   1      401.62      421.66     16.38 o 
  -3   8   1        0.17       -0.97      1.75 o 
  -2   8   1       16.24       17.61      2.61 o 
  -1   8   1        0.07        1.90      1.79 o 
   0   8   1      297.91      302.95     18.60 o 
   1   8   1       30.17       33.57      2.64 o 
   2   8   1      179.25      194.08      6.71 o 
   3   8   1       31.46       32.56      3.83 o 
   4   8   1        3.10       -1.51      2.38 o 
   5   8   1        3.24       -0.86      3.43 o 
   6   8   1       69.49       70.62      6.77 o 
  -7   9   1       52.30       61.00      6.77 o 
  -6   9   1       54.71       58.02      3.53 o 
  -5   9   1       83.45       75.88      4.05 o 
  -4   9   1       42.57       33.11      2.99 o 
  -3   9   1        2.55        1.35      1.97 o 
  -2   9   1       63.65       66.80      3.83 o 
  -1   9   1        0.00        5.53      3.10 o 
   0   9   1       92.84       79.05      4.11 o 
   1   9   1      159.24      161.26      9.66 o 
   2   9   1        2.40        3.88      2.43 o 
   3   9   1       35.79       32.07      4.12 o 
   4   9   1       50.90       44.23      4.68 o 
   5   9   1       49.53       47.73      4.75 o 
  -6  10   1        0.02       -2.88      3.50 o 
  -5  10   1        3.35        1.50      2.06 o 
  -4  10   1        8.47       12.74      3.22 o 
  -3  10   1        4.01        1.09      2.86 o 
  -2  10   1       34.61       33.62      3.08 o 
  -1  10   1      218.10      215.59     12.45 o 
   0  10   1        6.49       10.80      2.45 o 
   1  10   1       44.29       40.01      3.18 o 
   2  10   1        0.43        3.68      3.04 o 
   3  10   1        1.05        2.44      3.30 o 
  -4  11   1        2.76        6.09      2.46 o 
  -3  11   1       43.72       55.33      4.02 o 
  -2  11   1        7.10        8.95      3.28 o 
  -1  11   1       12.68       12.13      2.65 o 
   0  11   1       26.30       24.94      4.30 o 
   1  11   1        4.04        5.38      7.94 o 
  -3 -11   2       46.66       47.02      5.76 o 
  -2 -11   2      103.54      117.23      8.72 o 
  -1 -11   2        2.03       -2.71      2.85 o 
   0 -11   2       21.18       20.76      5.68 o 
   1 -11   2        4.04        5.06      3.05 o 
   2 -11   2       27.39       37.38      4.90 o 
   3 -11   2       24.26       20.32      3.67 o 
   4 -11   2       15.92       18.35      2.94 o 
  -5 -10   2        2.10       -2.89      3.03 o 
  -4 -10   2       54.88       65.39     22.65 o 
  -3 -10   2       32.97       29.93      4.18 o 
  -2 -10   2       30.46       27.58      4.12 o 
  -1 -10   2        5.74        9.75      2.74 o 
   0 -10   2      191.63      191.32      6.88 o 
   1 -10   2      144.83      137.20      5.52 o 
   2 -10   2        1.40       -0.16      1.95 o 
   3 -10   2       57.00       44.62      3.27 o 
   4 -10   2       69.66       64.74     10.74 o 
   5 -10   2        2.78        0.22      2.66 o 
   6 -10   2        0.08        0.10      1.79 o 
  -6  -9   2       13.02       11.67      3.22 o 
  -5  -9   2       64.97       65.86      6.23 o 
  -4  -9   2        5.94       15.34      7.86 o 
  -3  -9   2       54.06       60.88     29.04 o 
  -2  -9   2      105.21      124.70      8.25 o 
  -1  -9   2      369.22      375.34     12.80 o 
   0  -9   2      159.35      152.07     15.46 o 
   1  -9   2        9.91        9.79      2.15 o 
   2  -9   2        9.25       13.90      2.22 o 
   3  -9   2        0.18        1.18      1.99 o 
   4  -9   2       53.21       51.03      4.15 o 
   5  -9   2       27.96       34.91      2.93 o 
   6  -9   2       18.92       21.25      2.31 o 
   7  -9   2        2.66        0.47      2.49 o 
  -7  -8   2        4.37        1.79      4.44 o 
  -6  -8   2       17.44       21.39      3.58 o 
  -5  -8   2        0.76        4.17      2.73 o 
  -4  -8   2      172.79      160.07     40.71 o 
  -3  -8   2       11.95       13.22      2.99 o 
  -2  -8   2       73.40       78.62      5.10 o 
  -1  -8   2      354.78      344.24     18.86 o 
   0  -8   2       53.53       58.31      5.96 o 
   1  -8   2       68.22       76.03      3.77 o 
   2  -8   2      267.75      252.09     14.23 o 
   3  -8   2       17.46       13.49      2.08 o 
   4  -8   2       34.58       30.26      3.10 o 
   5  -8   2       92.32       83.47      3.66 o 
   6  -8   2        2.63        3.98      1.63 o 
   7  -8   2       64.38       59.79      5.76 o 
   8  -8   2        4.83        5.60      2.80 o 
  -8  -7   2        0.67        2.04      2.64 o 
  -7  -7   2      101.38       93.90      6.15 o 
  -6  -7   2       11.86       10.51      5.99 o 
  -5  -7   2       72.19       73.00     15.10 o 
  -4  -7   2       34.55       38.22      3.88 o 
  -3  -7   2        8.85        8.38      1.94 o 
  -2  -7   2       38.91       40.44      4.48 o 
  -1  -7   2      333.98      354.72     10.50 o 
   0  -7   2      107.64       89.16      6.26 o 
   1  -7   2       25.44       23.03      2.16 o 
   2  -7   2       21.73       23.69      2.14 o 
   3  -7   2      152.19      152.09      5.42 o 
   4  -7   2      109.71       99.00      5.16 o 
   5  -7   2       18.79       14.52      2.63 o 
   6  -7   2      136.76      130.46     11.23 o 
   7  -7   2        1.72        1.99      1.81 o 
   8  -7   2       11.21       10.43      2.96 o 
  -9  -6   2       42.91       56.20     11.37 o 
  -8  -6   2       46.46       47.27      5.53 o 
  -7  -6   2        6.02       12.68      2.91 o 
  -6  -6   2      119.88       95.69      5.74 o 
  -5  -6   2        0.20        1.63      2.19 o 
  -4  -6   2        4.54        3.68      2.19 o 
  -3  -6   2       53.54       52.52      1.71 o 
  -2  -6   2      135.55      150.72      4.41 o 
  -1  -6   2        5.12        3.89      1.07 o 
   0  -6   2      122.17      156.09      7.46 o 
   1  -6   2      580.59      563.73     15.71 o 
   2  -6   2      445.60      440.52     12.48 o 
   3  -6   2       98.75      108.25      4.16 o 
   4  -6   2       43.19       48.54      3.02 o 
   5  -6   2       82.29       92.45      3.61 o 
   6  -6   2      175.47      163.80      5.42 o 
   7  -6   2       10.71       10.53      2.16 o 
   8  -6   2       76.69       72.82      4.43 o 
   9  -6   2       21.80       18.37      3.27 o 
  -9  -5   2        2.62        4.51      7.63 o 
  -8  -5   2       38.29       48.77      4.23 o 
  -7  -5   2        0.32       -1.09      2.31 o 
  -6  -5   2      235.68      266.81     11.00 o 
  -5  -5   2       29.63       20.03      2.75 o 
  -4  -5   2      555.28      556.35     51.92 o 
  -3  -5   2      507.13      526.70     14.47 o 
  -2  -5   2        5.21        1.06      1.10 o 
  -1  -5   2      290.52      292.76      7.74 o 
   0  -5   2        3.28        7.10      1.39 o 
   1  -5   2       34.60       51.44      2.67 o 
   2  -5   2      688.95      695.61     36.37 o 
   3  -5   2       48.91       52.42      4.02 o 
   4  -5   2      439.71      472.17     16.60 o 
   5  -5   2        4.92        2.34      1.21 o 
   6  -5   2      508.38      465.30     13.01 o 
   7  -5   2        2.83        4.54      1.84 o 
   8  -5   2       68.29       54.33      3.72 o 
   9  -5   2        0.69       -1.71      2.18 o 
  -9  -4   2        6.43        0.31      6.85 o 
  -8  -4   2       56.99       58.06      6.93 o 
  -7  -4   2       58.65       55.54      4.22 o 
  -6  -4   2      414.89      437.43     16.43 o 
  -5  -4   2       12.52       12.18      2.31 o 
  -4  -4   2      154.01      136.01      6.36 o 
  -3  -4   2        0.04        2.48      2.49 o 
  -2  -4   2        8.63        9.60      1.59 o 
  -1  -4   2       96.68      102.74      6.31 o 
   0  -4   2     1360.89     1409.04     38.74 o 
   1  -4   2      403.04      408.39     11.64 o 
   2  -4   2      621.43      599.50     16.46 o 
   3  -4   2      238.67      234.54      5.83 o 
   4  -4   2       17.44       11.63      1.09 o 
   5  -4   2       46.71       46.32      1.90 o 
   6  -4   2       25.29       27.98      1.78 o 
   7  -4   2        9.70        9.84      4.20 o 
   8  -4   2      199.64      198.11     15.72 o 
   9  -4   2       35.92       39.54      4.05 o 
  -9  -3   2        4.85        6.85      7.32 o 
  -8  -3   2       17.33       19.38      3.01 o 
  -7  -3   2       13.12       13.07      1.00 o 
  -6  -3   2      415.62      443.37     10.32 o 
  -5  -3   2      156.11      160.17      7.12 o 
  -4  -3   2      187.62      225.08      9.01 o 
  -3  -3   2       92.47       97.09      3.39 o 
  -2  -3   2        8.87       15.06      1.15 o 
  -1  -3   2      426.03      465.65     14.95 o 
   0  -3   2      519.11      574.78     10.92 o 
   1  -3   2      265.45      257.78     10.03 o 
   2  -3   2       15.95       10.36      0.91 o 
   3  -3   2      504.44      549.73     12.60 o 
   4  -3   2       96.50      132.96      3.52 o 
   5  -3   2      394.44      386.44      9.06 o 
   6  -3   2      148.38      153.42      5.23 o 
   7  -3   2      417.50      430.64     15.37 o 
   8  -3   2       13.41       14.19      3.27 o 
   9  -3   2       28.00       20.73      2.56 o 
  -9  -2   2       24.12       27.40      7.78 o 
  -8  -2   2      392.93      403.08     14.59 o 
  -7  -2   2        2.13        1.97      1.63 o 
  -6  -2   2       93.38       76.79      2.43 o 
  -5  -2   2      982.27     1011.53     20.91 o 
  -4  -2   2      401.73      458.10      8.76 o 
  -3  -2   2     1936.15     1753.39     41.55 o 
  -2  -2   2     2053.03     2041.29     40.21 o 
  -1  -2   2     1386.70     1412.63     27.92 o 
   0  -2   2     2719.91     2685.89     49.14 o 
   1  -2   2       30.62       34.36      1.29 o 
   2  -2   2       98.06      119.01      3.34 o 
   3  -2   2      529.02      571.78     11.99 o 
   4  -2   2        6.21        6.54      0.61 o 
   5  -2   2      338.09      345.21     12.27 o 
   6  -2   2        9.80       13.86      1.90 o 
   7  -2   2        5.21        4.04      1.66 o 
   8  -2   2       35.48       34.37      2.94 o 
   9  -2   2      127.58      120.70      5.87 o 
  -9  -1   2        1.42        1.53      3.04 o 
  -8  -1   2      185.37      178.48      5.67 o 
  -7  -1   2        8.79        9.39      1.15 o 
  -6  -1   2       21.27       24.03      1.29 o 
  -5  -1   2     1140.80     1085.49     20.26 o 
  -4  -1   2      133.06      110.37      2.52 o 
  -3  -1   2     3509.95     3482.08     63.85 o 
  -2  -1   2     1265.09     1461.67     26.93 o 
  -1  -1   2     4381.96     4213.78     81.43 o 
   0  -1   2      153.77      146.86      3.41 o 
   1  -1   2      237.85      245.81      4.70 o 
   2  -1   2     1669.67     1747.04     34.27 o 
   3  -1   2       95.83      120.45      4.11 o 
   4  -1   2        0.64       -0.40      1.15 o 
   5  -1   2      379.35      329.09     11.63 o 
   6  -1   2      154.85      163.29     10.35 o 
   7  -1   2       48.47       39.95      2.88 o 
   8  -1   2      466.79      469.16     16.67 o 
   9  -1   2       38.20       35.55      3.03 o 
  -9   0   2      239.35      218.12     10.28 o 
  -8   0   2       60.10       55.86      2.54 o 
  -7   0   2        3.50        2.46      1.18 o 
  -6   0   2      781.49      888.21     18.64 o 
  -5   0   2        3.13        2.76      0.70 o 
  -4   0   2      801.16      878.00     16.36 o 
  -3   0   2      591.80      678.76     12.68 o 
  -2   0   2     1362.78     1422.77     26.12 o 
  -1   0   2     3297.28     3395.28     69.26 o 
   0   0   2      455.68      351.14     11.17 o 
   1   0   2    13191.31    12046.35    325.13 o 
   2   0   2      892.62      770.26     14.36 o 
   3   0   2       49.33       35.09      1.89 o 
   4   0   2      269.33      249.34      9.00 o 
   5   0   2       24.04       34.28      2.49 o 
   6   0   2       10.44        9.43      3.89 o 
   7   0   2        1.47        1.13      1.46 o 
   8   0   2        0.18       -0.69      3.58 o 
   9   0   2        7.92       12.67      2.15 o 
 -10   1   2       14.48       13.08      2.34 o 
  -9   1   2       18.04       13.86      2.34 o 
  -8   1   2       13.89       13.23      2.34 o 
  -7   1   2       73.39       74.01      2.62 o 
  -6   1   2       12.72       11.03      1.01 o 
  -5   1   2      322.33      330.25      7.09 o 
  -4   1   2      634.85      629.04     14.22 o 
  -3   1   2      384.26      359.96      8.34 o 
  -2   1   2       30.79       15.85      0.72 o 
  -1   1   2     2880.28     2882.27     52.84 o 
   0   1   2       13.57       15.98      1.09 o 
   1   1   2       25.39       19.22      1.32 o 
   2   1   2      148.43      175.12      4.14 o 
   3   1   2       14.77        8.73      0.59 o 
   4   1   2      214.47      197.86      4.77 o 
   5   1   2       81.25       71.97      3.89 o 
   6   1   2        0.55       -1.56      1.56 o 
   7   1   2        0.61        0.44      2.65 o 
   8   1   2        0.47        0.49      1.48 o 
   9   1   2        5.31       11.52      5.60 o 
 -11   2   2       16.82       12.77      2.80 o 
 -10   2   2       17.51       21.64      2.96 o 
  -9   2   2      213.61      212.36     10.59 o 
  -8   2   2      106.77      105.73      3.96 o 
  -7   2   2      287.11      281.64      7.22 o 
  -6   2   2      400.19      418.68     10.57 o 
  -5   2   2      345.10      361.39      7.81 o 
  -4   2   2       59.35       68.86      1.98 o 
  -3   2   2      549.68      522.10      9.86 o 
  -2   2   2     2936.79     2980.73     54.76 o 
  -1   2   2     2798.46     2662.21     74.17 o 
   0   2   2      831.41      949.25     17.70 o 
   1   2   2     1285.17     1291.92     23.90 o 
   2   2   2      262.12      256.77      5.41 o 
   3   2   2      245.29      265.51      5.59 o 
   4   2   2       54.16       40.64      1.58 o 
   5   2   2      451.68      484.86     11.29 o 
   6   2   2      196.61      207.63      6.19 o 
   7   2   2      110.25      116.19      7.32 o 
   8   2   2       93.58      104.42      6.23 o 
   9   2   2        2.40        6.69      5.60 o 
 -10   3   2        3.12       -0.16      2.18 o 
  -9   3   2       63.69       62.74      5.76 o 
  -8   3   2       44.32       43.50      3.81 o 
  -7   3   2        3.97        3.38      1.31 o 
  -6   3   2      559.42      548.73     13.40 o 
  -5   3   2      927.20      950.83     22.64 o 
  -4   3   2      482.10      559.98     13.56 o 
  -3   3   2      457.44      440.25      9.56 o 
  -2   3   2      544.46      654.98     12.43 o 
  -1   3   2      285.96      305.48      6.14 o 
   0   3   2      160.26      171.64      4.40 o 
   1   3   2      115.04      116.02      2.85 o 
   2   3   2       63.66       65.69      2.09 o 
   3   3   2      605.93      574.56     11.70 o 
   4   3   2      979.15      997.16     20.03 o 
   5   3   2        8.97       10.51      1.01 o 
   6   3   2      114.58      116.62      4.07 o 
   7   3   2       10.30       11.75      3.11 o 
   8   3   2        7.22       14.95      5.76 o 
  -9   4   2       67.61       66.10      3.92 o 
  -8   4   2      247.34      268.12     20.86 o 
  -7   4   2       16.88       17.60      1.87 o 
  -6   4   2        3.88        2.75      1.11 o 
  -5   4   2      122.58      127.11      3.91 o 
  -4   4   2      170.18      184.59      5.24 o 
  -3   4   2       98.86       78.41      3.00 o 
  -2   4   2      957.52      999.06     23.80 o 
  -1   4   2       16.20       12.67      1.92 o 
   0   4   2      195.73      239.09      6.09 o 
   1   4   2     1013.89     1077.48     24.45 o 
   2   4   2      105.78       98.13      4.39 o 
   3   4   2      165.03      188.37      4.81 o 
   4   4   2        9.53        9.45      1.30 o 
   5   4   2       68.81       77.61      3.10 o 
   6   4   2      440.78      427.29     13.48 o 
   8   4   2       36.43       30.36     10.59 o 
 -10   5   2       35.13       37.05      5.45 o 
  -9   5   2       10.29        6.06      2.17 o 
  -8   5   2      187.24      201.47      7.81 o 
  -7   5   2      362.93      367.02     10.62 o 
  -6   5   2      200.64      211.34      6.63 o 
  -5   5   2      513.68      482.92     14.52 o 
  -4   5   2       20.83       14.48      1.71 o 
  -3   5   2      105.08       94.18      3.90 o 
  -2   5   2       51.90       78.27      4.78 o 
  -1   5   2      301.55      283.70      8.57 o 
   0   5   2      150.18      183.58      6.10 o 
   1   5   2      562.50      595.78     16.70 o 
   2   5   2      135.44      142.43      5.00 o 
   3   5   2       16.73       17.17      3.72 o 
   4   5   2       93.47       90.84      7.98 o 
   5   5   2      864.27      828.27     32.47 o 
   6   5   2        6.00        9.70      2.41 o 
   7   5   2       23.86       29.27     10.90 o 
   8   5   2        0.46       -1.40      8.87 o 
  -9   6   2        0.07        2.90      3.58 o 
  -8   6   2        0.37        0.36      2.41 o 
  -7   6   2      342.05      318.98     24.68 o 
  -6   6   2       12.16       12.50      1.74 o 
  -5   6   2       21.94       23.13      2.03 o 
  -4   6   2      109.01       99.80      4.18 o 
  -3   6   2        0.13        1.17      1.59 o 
  -2   6   2      166.47      167.23      5.85 o 
  -1   6   2      751.23      749.51     20.72 o 
   0   6   2      808.36      841.15     23.09 o 
   1   6   2        3.52        2.28      1.66 o 
   2   6   2       15.04       13.18      1.81 o 
   3   6   2      231.80      214.22      7.04 o 
   4   6   2       17.59       11.87      2.10 o 
   5   6   2       78.97       64.01      9.34 o 
   6   6   2       31.96       32.99      3.55 o 
   7   6   2       90.18      106.02     16.35 o 
  -9   7   2        4.87        7.47      4.05 o 
  -8   7   2       19.32       12.17      2.61 o 
  -7   7   2       95.26       93.21      5.29 o 
  -6   7   2       80.60       93.74      4.13 o 
  -5   7   2       47.89       39.27      3.72 o 
  -4   7   2       16.08       11.79      2.08 o 
  -3   7   2      475.82      400.79     13.38 o 
  -2   7   2       17.65       14.17      2.02 o 
  -1   7   2       11.17       10.39      2.14 o 
   0   7   2      191.89      207.79      7.00 o 
   1   7   2      259.28      265.35      8.49 o 
   2   7   2       43.38       34.98      2.52 o 
   3   7   2      124.02      107.40      8.08 o 
   4   7   2       13.61       22.57      3.58 o 
   5   7   2      112.84      103.12      6.29 o 
   6   7   2       32.88       30.83     11.37 o 
  -8   8   2        4.42        6.52      2.88 o 
  -7   8   2        1.87        4.05      3.74 o 
  -6   8   2       37.38       28.28      3.76 o 
  -5   8   2       55.81       53.94      5.19 o 
  -4   8   2        6.84        4.81      1.87 o 
  -3   8   2      360.75      325.41     15.44 o 
  -2   8   2        0.43        1.90      2.25 o 
  -1   8   2      175.94      180.22      6.56 o 
   0   8   2      130.50      131.63      5.28 o 
   1   8   2      221.08      226.07      7.70 o 
   2   8   2        4.35        6.17      1.92 o 
   3   8   2       20.85       30.20      9.65 o 
   4   8   2       58.21       54.11      7.94 o 
   5   8   2        0.02        0.43      5.22 o 
  -7   9   2        8.35        5.37      2.64 o 
  -6   9   2       26.33       26.84      3.28 o 
  -5   9   2       62.65       56.09      3.64 o 
  -4   9   2       11.55       17.09      2.55 o 
  -3   9   2       23.51       36.84      3.11 o 
  -2   9   2       91.32      101.16      9.96 o 
  -1   9   2       92.20       99.00      4.70 o 
   0   9   2       38.78       40.74      3.12 o 
   1   9   2       48.13       40.37      3.51 o 
   2   9   2        1.35        2.04      6.38 o 
   3   9   2      102.86      123.29      9.11 o 
   4   9   2       14.67        6.68      7.24 o 
  -6  10   2        9.42       13.05      3.12 o 
  -5  10   2        0.94       -1.53      2.05 o 
  -4  10   2        0.07       -0.91      2.12 o 
  -3  10   2        2.57        2.47      2.33 o 
  -2  10   2       30.58       37.88      3.27 o 
  -1  10   2        0.20       -1.43      2.10 o 
   0  10   2       55.26       58.73      3.83 o 
   1  10   2       74.28       85.28     13.62 o 
   2  10   2       39.84       36.73      5.60 o 
   3  10   2        1.41        2.77      3.23 o 
  -4  11   2       19.67       16.01      2.80 o 
  -3  11   2        1.19        0.98      2.59 o 
  -2  11   2        1.85        2.43      2.47 o 
  -1  11   2        4.00        7.60      2.53 o 
   0  11   2       12.04        4.62      3.62 o 
  -3 -11   3        0.47        0.68      3.11 o 
  -2 -11   3        3.43        3.21      3.38 o 
  -1 -11   3       59.62       82.77      9.57 o 
   0 -11   3       33.33       32.40      2.55 o 
   1 -11   3        1.34        2.16      1.68 o 
   2 -11   3        5.21        7.58      1.92 o 
   3 -11   3        5.95        8.86      4.00 o 
   4 -11   3        7.73        3.89      2.65 o 
  -5 -10   3       12.04        9.66      5.76 o 
  -4 -10   3       22.94       16.20      3.82 o 
  -3 -10   3        1.64        2.94      3.01 o 
  -2 -10   3        5.39        3.64      2.91 o 
  -1 -10   3        6.75        2.38      1.46 o 
   0 -10   3      144.74      149.07      7.50 o 
   1 -10   3        0.72       -0.23      1.58 o 
   2 -10   3       57.39       64.85      4.71 o 
   3 -10   3        6.66        7.44      3.16 o 
   4 -10   3       43.04       39.89      2.83 o 
   5 -10   3        0.00        2.06      1.77 o 
  -6  -9   3       57.48       79.09      7.01 o 
  -5  -9   3       21.20       17.73      5.29 o 
  -4  -9   3        2.39       -0.34      2.62 o 
  -3  -9   3      171.57      161.22      8.39 o 
  -2  -9   3       42.50       47.53      6.36 o 
  -1  -9   3        7.85        4.21      1.56 o 
   0  -9   3        0.08        0.13      1.80 o 
   1  -9   3       26.35       27.67      2.29 o 
   2  -9   3       43.92       36.33      4.38 o 
   3  -9   3      149.24      153.54      7.52 o 
   4  -9   3      302.12      307.07      9.44 o 
   5  -9   3        0.01        1.22      1.60 o 
   6  -9   3       11.52        9.32      2.71 o 
  -7  -8   3       62.75       58.39      5.11 o 
  -6  -8   3        6.54        3.55      4.75 o 
  -5  -8   3       45.93       41.25     13.78 o 
  -4  -8   3        0.35        1.07      2.59 o 
  -3  -8   3      449.85      382.87     15.29 o 
  -2  -8   3      116.19      106.23      4.34 o 
  -1  -8   3       55.14       52.27      2.74 o 
   0  -8   3       34.77       31.84      2.15 o 
   1  -8   3      125.58      126.57      4.63 o 
   2  -8   3       68.05       73.27      3.45 o 
   3  -8   3      103.26      100.24      6.71 o 
   4  -8   3       85.18       85.62      3.70 o 
   5  -8   3       95.29       90.98      6.11 o 
   6  -8   3        0.73        2.05      1.59 o 
   7  -8   3       12.35        9.34      2.80 o 
  -8  -7   3       18.91       25.24      7.47 o 
  -7  -7   3       18.20       20.18      3.58 o 
  -6  -7   3        9.28        8.81      5.60 o 
  -5  -7   3      168.46      161.60      9.50 o 
  -4  -7   3      789.31      793.69     36.27 o 
  -3  -7   3        3.36        3.70      1.07 o 
  -2  -7   3        0.54       -1.15      1.15 o 
  -1  -7   3      340.89      319.02      9.43 o 
   0  -7   3       29.61       24.59      1.92 o 
   1  -7   3       35.94       25.45      2.84 o 
   2  -7   3        7.80        7.56      1.57 o 
   3  -7   3       39.06       37.96      2.58 o 
   4  -7   3       37.64       38.29      2.42 o 
   5  -7   3        0.18        1.68      1.38 o 
   6  -7   3       91.84       88.03      5.52 o 
   7  -7   3       22.53       33.65      3.89 o 
   8  -7   3        6.52        6.38      2.65 o 
  -9  -6   3        4.91        5.45      7.32 o 
  -8  -6   3        8.73        5.47      2.80 o 
  -7  -6   3      160.66      182.75      8.70 o 
  -6  -6   3      195.85      195.66     17.36 o 
  -5  -6   3        9.28        9.61      4.67 o 
  -4  -6   3       70.89       71.15      5.60 o 
  -3  -6   3      246.49      264.05      6.86 o 
  -2  -6   3      177.99      183.68      5.14 o 
  -1  -6   3      159.62      182.00      4.83 o 
   0  -6   3      712.04      744.72     20.26 o 
   1  -6   3       75.01       81.78      8.69 o 
   2  -6   3       74.47       95.69      3.63 o 
   3  -6   3        1.57        0.96      1.15 o 
   4  -6   3       40.01       38.18      3.81 o 
   5  -6   3        6.13        6.88      1.86 o 
   6  -6   3      140.72      125.61      6.72 o 
   7  -6   3       17.21       15.27      2.45 o 
   8  -6   3        3.63        7.38      2.33 o 
  -9  -5   3        6.56       -0.47      6.54 o 
  -8  -5   3       77.67       85.00      5.55 o 
  -7  -5   3      204.33      177.43      8.32 o 
  -6  -5   3       13.36       10.32      2.67 o 
  -5  -5   3      182.59      195.00      8.52 o 
  -4  -5   3      516.56      480.30     35.03 o 
  -3  -5   3     1206.48     1206.13     29.63 o 
  -2  -5   3     1263.04     1229.83     30.33 o 
  -1  -5   3      102.24       94.09      2.86 o 
   0  -5   3       78.68       80.09      3.12 o 
   1  -5   3       15.43       18.49      1.53 o 
   2  -5   3       30.91       28.57      2.04 o 
   3  -5   3      152.62      150.87      6.25 o 
   4  -5   3        5.77        3.36      1.21 o 
   5  -5   3        1.56       -0.10      1.19 o 
   6  -5   3       72.44       74.22      3.09 o 
   7  -5   3       22.17       22.74      2.62 o 
   8  -5   3       26.31       27.22      2.92 o 
   9  -5   3        2.56        4.67      2.65 o 
  -9  -4   3       57.80       47.28     11.29 o 
  -8  -4   3      151.48      155.08      7.57 o 
  -7  -4   3       10.76        9.74      2.54 o 
  -6  -4   3       48.57       55.34      3.96 o 
  -5  -4   3       69.23       65.29      4.31 o 
  -4  -4   3      349.47      341.42     16.19 o 
  -3  -4   3        0.10        4.00      0.80 o 
  -2  -4   3      698.33      663.62     15.06 o 
  -1  -4   3       33.59       31.33      2.34 o 
   0  -4   3      863.23      882.45     19.85 o 
   1  -4   3      351.22      332.44      8.11 o 
   2  -4   3       41.31       41.44      1.75 o 
   3  -4   3      270.50      271.80      6.63 o 
   4  -4   3       75.52       83.96      3.95 o 
   5  -4   3       65.03       63.67      2.20 o 
   6  -4   3       20.85       18.33      2.57 o 
   7  -4   3       11.79        7.56      2.10 o 
   8  -4   3       18.74       20.36      2.64 o 
   9  -4   3       17.33       19.93      3.11 o 
  -9  -3   3       25.37       24.19      3.30 o 
  -8  -3   3        3.73        2.32      2.40 o 
  -7  -3   3       21.01       17.80      1.26 o 
  -6  -3   3        9.13        9.62      2.35 o 
  -5  -3   3       49.96       62.85      3.86 o 
  -4  -3   3     1529.76     1751.97     59.29 o 
  -3  -3   3      312.41      304.51      6.69 o 
  -2  -3   3      805.11      743.05     13.98 o 
  -1  -3   3       31.05       23.25      0.96 o 
   0  -3   3      231.16      260.02      5.19 o 
   1  -3   3      849.64      910.70     18.19 o 
   2  -3   3      197.50      206.16      5.09 o 
   3  -3   3      744.13      736.76     16.80 o 
   4  -3   3      143.45      142.05      3.92 o 
   5  -3   3       31.97       36.35      1.75 o 
   6  -3   3        0.54       -0.01      1.50 o 
   7  -3   3        9.39       10.59      1.95 o 
   8  -3   3       21.62       19.38      5.06 o 
   9  -3   3       21.47       31.23      6.07 o 
  -9  -2   3        2.19        8.08      2.28 o 
  -8  -2   3      233.11      209.87      9.11 o 
  -7  -2   3       51.42       59.88      2.12 o 
  -6  -2   3      100.58       98.07      3.54 o 
  -5  -2   3      385.98      432.51      9.23 o 
  -4  -2   3      556.11      527.38     11.17 o 
  -3  -2   3      546.97      534.74     10.16 o 
  -2  -2   3      663.74      615.28     11.56 o 
  -1  -2   3      572.76      553.72     10.44 o 
   0  -2   3      927.90     1006.20     18.63 o 
   1  -2   3       49.75       71.51      2.02 o 
   2  -2   3      344.69      315.84      7.38 o 
   3  -2   3       92.59       89.84      2.46 o 
   4  -2   3       98.55      122.64      5.10 o 
   5  -2   3       14.85       17.42      2.49 o 
   6  -2   3       79.64       84.16      4.17 o 
   7  -2   3      318.08      294.87     11.68 o 
   8  -2   3       26.60       23.01      2.62 o 
   9  -2   3       82.13       70.12      4.98 o 
  -9  -1   3       58.47       54.44      4.90 o 
  -8  -1   3       40.04       51.35      2.44 o 
  -7  -1   3      113.33      113.11      3.59 o 
  -6  -1   3      140.35      118.04      3.49 o 
  -5  -1   3      267.74      316.66      6.92 o 
  -4  -1   3       86.23       89.94      2.28 o 
  -3  -1   3     3606.37     3838.89     70.42 o 
  -2  -1   3      210.48      206.68      4.56 o 
  -1  -1   3    14953.73    14592.31    304.48 o 
   0  -1   3     8488.87     9135.28    186.63 o 
   1  -1   3      806.04      863.97     18.22 o 
   2  -1   3      266.23      320.78      8.72 o 
   3  -1   3      257.65      252.42      9.08 o 
   4  -1   3     1770.25     1833.22     60.03 o 
   5  -1   3      117.78      112.14      6.23 o 
   6  -1   3       17.87       18.25      2.09 o 
   7  -1   3        5.05        5.27      2.72 o 
   8  -1   3        0.02       -0.03      1.61 o 
   9  -1   3        2.38        4.26      2.00 o 
  -9   0   3        4.17        3.99      1.71 o 
  -8   0   3      474.56      475.02     13.30 o 
  -7   0   3       24.72       22.07      1.46 o 
  -6   0   3       55.38       55.68      2.17 o 
  -5   0   3       14.35       15.03      1.10 o 
  -4   0   3       75.09      103.58      2.37 o 
  -3   0   3      280.87      270.57      5.32 o 
  -2   0   3      537.25      523.17     10.52 o 
  -1   0   3     1405.85     1531.81     31.06 o 
   0   0   3     3207.33     3266.29     59.99 o 
   1   0   3     3102.63     3179.31     78.75 o 
   2   0   3     2195.18     2206.32     43.40 o 
   3   0   3      125.30      151.21      5.90 o 
   4   0   3       47.52       50.52      2.86 o 
   5   0   3      174.53      208.78      7.95 o 
   6   0   3      628.18      640.09     22.17 o 
   7   0   3       85.34       83.87      8.02 o 
   8   0   3       29.59       35.53      3.81 o 
   9   0   3      134.17      154.32      8.02 o 
 -10   1   3        9.67       15.41      2.49 o 
  -9   1   3       84.15       77.81      3.94 o 
  -8   1   3      307.14      328.36      9.48 o 
  -7   1   3        6.56        5.16      0.92 o 
  -6   1   3      101.05       87.89      3.89 o 
  -5   1   3     1724.71     1678.59     51.01 o 
  -4   1   3      315.12      275.50      7.34 o 
  -3   1   3      104.98       73.37      1.79 o 
  -2   1   3      433.09      497.66      9.38 o 
  -1   1   3      180.14      162.15      3.34 o 
   0   1   3        6.10        0.15      0.54 o 
   1   1   3      148.24      131.27      2.81 o 
   2   1   3        8.05       11.97      0.72 o 
   3   1   3        0.11        0.94      0.67 o 
   4   1   3       71.03       67.98      3.18 o 
   5   1   3      508.12      504.49     17.45 o 
   6   1   3      279.25      290.76     11.68 o 
   7   1   3        0.15        2.89      1.61 o 
   8   1   3       84.07       75.90      4.30 o 
   9   1   3       29.15       22.73      6.69 o 
 -11   2   3       29.79       24.91      3.27 o 
  -9   2   3        0.51       -1.39      1.64 o 
  -8   2   3        8.08        9.62      4.28 o 
  -7   2   3      345.37      327.73     18.29 o 
  -6   2   3        1.03        1.56      1.42 o 
  -5   2   3        1.92       -0.01      1.31 o 
  -4   2   3       12.03       16.47      3.43 o 
  -3   2   3       29.69       11.02      0.97 o 
  -2   2   3      375.77      361.38      7.00 o 
  -1   2   3     3767.26     3901.38     71.73 o 
   0   2   3      848.33      862.51     17.80 o 
   1   2   3      259.50      285.46      6.02 o 
   2   2   3       22.13       25.09      1.81 o 
   3   2   3      455.46      446.78     10.42 o 
   4   2   3       61.50       53.98      1.85 o 
   5   2   3        0.41        0.83      1.15 o 
   6   2   3        0.05       -1.21      1.33 o 
   7   2   3      202.65      227.87      9.08 o 
   8   2   3       65.64       75.35     10.12 o 
 -11   3   3       13.16       16.81      3.11 o 
 -10   3   3        1.50        2.96      3.27 o 
  -9   3   3       41.75       36.78      3.27 o 
  -8   3   3       88.64       83.83      4.26 o 
  -7   3   3      147.53      129.40      6.15 o 
  -6   3   3        7.35        7.62      1.75 o 
  -5   3   3      175.27      180.91      6.66 o 
  -4   3   3      722.73      752.07     17.89 o 
  -3   3   3       98.85       98.34      3.24 o 
  -2   3   3     1662.85     1684.98     39.64 o 
  -1   3   3      157.38      142.04      4.98 o 
   0   3   3        0.14        0.76      0.76 o 
   1   3   3      219.05      209.53      5.34 o 
   2   3   3      787.41      768.89     17.66 o 
   3   3   3       96.34      126.50      3.56 o 
   4   3   3        5.46        4.48      0.94 o 
   5   3   3      121.32      129.68      4.30 o 
   6   3   3      321.56      321.40     11.98 o 
   7   3   3       24.53       22.69      2.72 o 
   8   3   3      117.73      134.67     13.70 o 
 -10   4   3       74.23       79.56      7.16 o 
  -9   4   3        0.86        0.83      1.90 o 
  -8   4   3       65.71       68.71      4.10 o 
  -7   4   3       29.81       26.14      3.19 o 
  -6   4   3      207.32      210.87      7.92 o 
  -5   4   3       44.41       53.09      2.19 o 
  -4   4   3        0.53        0.59      1.22 o 
  -3   4   3      218.66      242.82      6.57 o 
  -2   4   3        1.24        4.02      1.33 o 
  -1   4   3      109.89       99.66      5.68 o 
   0   4   3      776.30      665.61     26.78 o 
   1   4   3       85.08       71.57      4.94 o 
   2   4   3        0.03        0.56      2.40 o 
   3   4   3      111.72      100.66      3.70 o 
   4   4   3       21.77       19.54      2.84 o 
   5   4   3       32.05       36.93      2.15 o 
   6   4   3        1.31        4.43      2.57 o 
   7   4   3        0.15        1.40      5.76 o 
 -10   5   3        2.88        7.78      4.20 o 
  -9   5   3       20.90       20.83      3.19 o 
  -8   5   3       12.48       17.16      2.57 o 
  -7   5   3        2.10        9.42      2.25 o 
  -6   5   3      454.97      474.34     13.35 o 
  -5   5   3      202.41      189.05      5.37 o 
  -4   5   3       72.97       70.42      2.95 o 
  -3   5   3      172.87      165.96      5.76 o 
  -2   5   3      456.83      490.66     21.16 o 
  -1   5   3        0.85        4.02      1.58 o 
   0   5   3       16.62       25.85      2.79 o 
   1   5   3        0.82        1.75      1.42 o 
   2   5   3       16.35       13.25      3.26 o 
   3   5   3      437.59      466.07     13.47 o 
   4   5   3      185.33      160.10      5.88 o 
   5   5   3       59.57       53.62      3.35 o 
   6   5   3       10.39       22.42     10.12 o 
   7   5   3      103.36       82.98     14.63 o 
 -10   6   3        0.19       -0.47      3.74 o 
  -9   6   3       58.67       65.69      4.54 o 
  -8   6   3       48.99       52.72      7.32 o 
  -7   6   3        8.07        9.32      2.65 o 
  -6   6   3       72.65       71.90      3.38 o 
  -5   6   3        0.10        0.85      1.64 o 
  -4   6   3      230.20      226.05      7.31 o 
  -3   6   3      478.22      511.92     14.59 o 
  -2   6   3       34.10       33.11      4.16 o 
  -1   6   3      305.97      298.50     12.36 o 
   0   6   3        4.54       10.54      1.80 o 
   1   6   3      800.18      804.04     30.48 o 
   2   6   3       21.67       25.18      2.22 o 
   3   6   3      129.29      132.28      4.98 o 
   4   6   3        4.43        7.19      1.65 o 
   5   6   3        9.56       10.28      2.55 o 
   6   6   3       86.71       79.09     14.63 o 
   7   6   3       27.40       32.38     11.83 o 
  -9   7   3        1.37        0.29      2.57 o 
  -8   7   3       31.61       41.79      4.13 o 
  -7   7   3      115.63      111.54      9.42 o 
  -6   7   3       56.12       66.49      3.47 o 
  -5   7   3      180.12      155.24      6.67 o 
  -4   7   3       30.23       29.83      2.60 o 
  -3   7   3      217.52      198.29      6.81 o 
  -2   7   3      226.51      214.29      8.60 o 
  -1   7   3      142.55      140.62      5.44 o 
   0   7   3       28.17       25.77      2.45 o 
   1   7   3       50.78       51.04      4.21 o 
   2   7   3        8.63        7.01      1.90 o 
   3   7   3       14.12       11.62      1.97 o 
   4   7   3      193.15      196.93     17.51 o 
   5   7   3       26.94       38.06      3.97 o 
   6   7   3       10.12        9.65     10.28 o 
  -8   8   3        1.97        1.27      2.50 o 
  -7   8   3       51.24       49.87      4.02 o 
  -6   8   3       19.34       27.56      7.24 o 
  -5   8   3       23.26       15.45      2.71 o 
  -4   8   3        2.89        2.31      2.00 o 
  -3   8   3      414.28      403.15     14.87 o 
  -2   8   3        0.44        0.22      2.04 o 
  -1   8   3      182.96      176.06     10.74 o 
   0   8   3       45.94       37.43      2.93 o 
   1   8   3      119.25      123.25      6.01 o 
   2   8   3        3.83        4.95      1.93 o 
   3   8   3       10.53        6.41      2.93 o 
   4   8   3        2.39       -2.51      2.52 o 
   5   8   3       64.19       67.11     10.28 o 
  -7   9   3        0.02       -1.30      4.20 o 
  -6   9   3       57.85       55.03      4.35 o 
  -5   9   3      123.66      136.14      5.64 o 
  -4   9   3       30.69       34.78      3.10 o 
  -3   9   3       46.00       40.95      3.25 o 
  -2   9   3        6.30        5.67      2.99 o 
  -1   9   3       50.68       52.66      3.56 o 
   0   9   3        6.53        5.14      2.11 o 
   1   9   3        2.64        2.10      1.97 o 
   2   9   3       54.09       72.14      5.96 o 
   3   9   3       53.91       66.53      8.48 o 
   4   9   3       32.16       37.52     11.83 o 
  -6  10   3        1.31        6.03      2.81 o 
  -5  10   3        1.60       -1.95      2.53 o 
  -4  10   3        0.01        1.93      2.36 o 
  -3  10   3      125.44      131.59      5.80 o 
  -2  10   3       11.65        9.45      2.47 o 
  -1  10   3        5.52        3.76      2.25 o 
   0  10   3       56.05       62.11      4.59 o 
   1  10   3       12.94       11.14      3.55 o 
   2  10   3        6.94        9.53      3.48 o 
  -3  11   3        0.24       -4.20      6.69 o 
  -2  11   3       33.47       44.44      4.92 o 
  -3 -11   4       33.38       36.20      4.54 o 
  -2 -11   4       57.75       55.29      9.96 o 
  -1 -11   4        1.01       -2.29      2.66 o 
   0 -11   4        3.35        3.11      1.68 o 
   1 -11   4        9.05        7.50      1.83 o 
   2 -11   4       14.32       13.48      2.88 o 
   3 -11   4        0.26       -0.81      1.72 o 
  -5 -10   4       22.13       18.45      3.93 o 
  -4 -10   4        9.37        4.93      3.24 o 
  -3 -10   4        4.25       -2.72      2.72 o 
  -1 -10   4       27.28       25.14      2.12 o 
   0 -10   4       46.41       44.70      2.86 o 
   1 -10   4        2.27        0.70      2.22 o 
   2 -10   4      164.98      169.69      7.01 o 
   3 -10   4        0.69        0.74      1.67 o 
   4 -10   4        0.04       -1.63      1.63 o 
   5 -10   4        0.04        0.93      1.74 o 
  -6  -9   4       10.68        7.38      3.15 o 
  -5  -9   4       14.72       15.23      4.67 o 
  -4  -9   4      279.59      240.62     14.40 o 
  -3  -9   4       70.89       86.14      5.96 o 
  -2  -9   4       33.81       42.78      2.89 o 
  -1  -9   4       16.23       18.98      1.82 o 
   0  -9   4        8.31        8.56      1.62 o 
   1  -9   4        7.46        5.14      1.61 o 
   2  -9   4      174.02      167.32     11.18 o 
   3  -9   4       20.29       18.07      2.53 o 
   4  -9   4       41.32       34.57      3.67 o 
   5  -9   4        0.18       -0.65      3.08 o 
   6  -9   4       12.94       12.15      2.65 o 
  -7  -8   4        3.82       10.28      3.27 o 
  -6  -8   4      159.60      160.36      9.81 o 
  -5  -8   4        3.17        5.14      3.00 o 
  -4  -8   4       73.97       78.65     11.91 o 
  -3  -8   4      244.18      235.83     10.34 o 
  -2  -8   4      101.12      105.78      5.96 o 
  -1  -8   4        3.77        4.06      1.31 o 
   0  -8   4      160.79      154.87      6.62 o 
   1  -8   4      301.16      276.94     26.45 o 
   2  -8   4        3.12        4.52      1.54 o 
   3  -8   4       83.06       69.53      3.28 o 
   4  -8   4        7.46        3.85      1.55 o 
   5  -8   4       75.23       74.67      3.48 o 
   6  -8   4       32.25       26.36      4.83 o 
   7  -8   4       24.31       33.33      3.34 o 
  -8  -7   4        0.02       -1.43      2.62 o 
  -7  -7   4        0.02       -1.28      2.59 o 
  -6  -7   4      194.16      174.84     10.12 o 
  -5  -7   4      171.08      154.05     30.44 o 
  -4  -7   4       85.39      105.12      6.03 o 
  -3  -7   4      118.16      100.77      3.70 o 
  -2  -7   4       36.54       34.53      2.39 o 
  -1  -7   4       19.11       13.27      1.53 o 
   0  -7   4       68.09       63.32      5.99 o 
   1  -7   4        6.82        9.48      2.10 o 
   2  -7   4       24.44       21.52      2.43 o 
   3  -7   4      324.40      311.73     14.91 o 
   4  -7   4      146.42      135.68      4.76 o 
   5  -7   4       23.64       19.37      1.95 o 
   6  -7   4        0.14       -1.43      1.74 o 
   7  -7   4      121.91      121.26      6.01 o 
  -9  -6   4       29.09       32.58      9.73 o 
  -8  -6   4       22.17       22.46      3.81 o 
  -7  -6   4       78.96       62.33      8.17 o 
  -6  -6   4      103.35       96.84      6.85 o 
  -5  -6   4      365.94      377.07     18.37 o 
  -4  -6   4        0.55        1.16      2.13 o 
  -3  -6   4       10.02       11.72      1.25 o 
  -2  -6   4       80.54       77.36      2.51 o 
  -1  -6   4        1.60       -0.11      1.35 o 
   0  -6   4      221.38      245.34      7.35 o 
   1  -6   4       49.36       46.90      3.29 o 
   2  -6   4      260.89      256.63      7.66 o 
   3  -6   4       87.00       85.30      3.41 o 
   4  -6   4        2.51        3.82      1.32 o 
   5  -6   4       15.94       11.71      1.69 o 
   6  -6   4        1.15        1.49      1.86 o 
   7  -6   4      142.36      134.35      6.27 o 
   8  -6   4        0.03        4.04      2.06 o 
  -9  -5   4        9.46       12.44      3.06 o 
  -8  -5   4        9.27       11.75      5.76 o 
  -7  -5   4       90.59       84.38      6.23 o 
  -6  -5   4        1.96        1.15      2.38 o 
  -5  -5   4      197.33      165.65      9.19 o 
  -4  -5   4        0.09        1.81      3.19 o 
  -3  -5   4      437.55      459.61     10.74 o 
  -2  -5   4        6.94        6.99      0.85 o 
  -1  -5   4       55.77       65.88      3.05 o 
   0  -5   4       45.68       33.24      1.96 o 
   1  -5   4       43.05       47.10      2.33 o 
   2  -5   4        2.68        1.84      1.20 o 
   3  -5   4      169.78      189.42      6.84 o 
   4  -5   4       53.42       44.33      3.51 o 
   5  -5   4      765.81      816.67     22.10 o 
   6  -5   4       20.52       17.48      2.38 o 
   7  -5   4       32.62       34.50      4.98 o 
   8  -5   4        0.31        4.39      5.92 o 
  -9  -4   4       30.90       37.05     12.77 o 
  -8  -4   4       36.45       29.60      3.52 o 
  -7  -4   4       95.62       96.38      5.61 o 
  -6  -4   4       17.83       17.19      2.70 o 
  -5  -4   4        1.22       -0.61      2.02 o 
  -4  -4   4       76.64       68.58      2.50 o 
  -3  -4   4      245.63      256.39      6.18 o 
  -2  -4   4       56.42       48.51      1.67 o 
  -1  -4   4       42.79       46.65      1.87 o 
   0  -4   4      607.58      623.52     30.90 o 
   1  -4   4        7.22       14.21      1.33 o 
   2  -4   4      314.82      283.32      6.93 o 
   3  -4   4     1128.64     1156.16     26.26 o 
   4  -4   4      167.55      185.32      4.80 o 
   5  -4   4       47.42       39.78      2.22 o 
   6  -4   4        8.29        7.52      2.65 o 
   7  -4   4       14.20       14.62      4.90 o 
   8  -4   4        1.17        3.09      2.16 o 
  -9  -3   4       26.05       21.98      3.24 o 
  -8  -3   4       25.42       18.59      3.04 o 
  -7  -3   4      239.00      249.64      7.38 o 
  -6  -3   4      251.48      272.70      8.82 o 
  -5  -3   4      369.74      358.80      8.39 o 
  -4  -3   4        9.87       14.55      0.81 o 
  -3  -3   4     1080.27      975.66     21.89 o 
  -2  -3   4      113.69      144.73      3.67 o 
  -1  -3   4       43.54       43.84      1.61 o 
   0  -3   4        0.74        0.05      0.63 o 
   1  -3   4      373.97      401.36      9.43 o 
   2  -3   4       36.86       37.99      2.16 o 
   3  -3   4        5.89       12.69      1.06 o 
   4  -3   4      381.75      371.63      8.73 o 
   5  -3   4      126.00      112.88      8.87 o 
   6  -3   4       76.74       77.45      4.24 o 
   7  -3   4      302.92      283.90     23.20 o 
   8  -3   4       10.61       10.00      2.34 o 
  -9  -2   4       14.95       18.68      3.27 o 
  -8  -2   4       99.42       99.01      8.10 o 
  -7  -2   4      370.02      381.64      9.10 o 
  -6  -2   4       48.82       37.86      1.56 o 
  -5  -2   4      242.89      236.71      5.43 o 
  -4  -2   4       50.95       47.81      1.61 o 
  -3  -2   4       38.03       44.71      1.75 o 
  -2  -2   4     2431.04     2410.21     44.43 o 
  -1  -2   4       35.00       45.58      1.42 o 
   0  -2   4     2318.59     2454.02     50.62 o 
   1  -2   4        5.26        4.10      0.80 o 
   2  -2   4       73.41       82.10      2.43 o 
   3  -2   4       28.30       34.87      1.60 o 
   4  -2   4       55.88       54.55      8.95 o 
   5  -2   4      222.71      183.40     12.84 o 
   6  -2   4       51.96       56.94      3.60 o 
   7  -2   4      144.93      144.43      6.50 o 
   8  -2   4        0.11        1.08      1.86 o 
  -9  -1   4        9.49        7.34      1.30 o 
  -8  -1   4       20.54       19.95      1.83 o 
  -7  -1   4      260.93      261.00      6.88 o 
  -6  -1   4       92.62       87.69      2.79 o 
  -5  -1   4        3.99        4.43      0.87 o 
  -4  -1   4      666.64      598.84     12.56 o 
  -3  -1   4       29.33       34.43      1.42 o 
  -2  -1   4      581.27      569.39     10.72 o 
  -1  -1   4     9084.58     9497.38    173.41 o 
   0  -1   4     2068.40     2209.13     40.69 o 
   1  -1   4      157.17      170.28      6.47 o 
   2  -1   4        6.28        4.09      0.72 o 
   3  -1   4       55.56       68.15      1.96 o 
   4  -1   4      246.47      245.70      9.24 o 
   5  -1   4        8.57        7.46      1.72 o 
   6  -1   4      348.38      351.22     12.95 o 
   7  -1   4       43.99       57.51      3.68 o 
   8  -1   4        0.12        0.84      1.85 o 
  -9   0   4       14.42       23.34      2.30 o 
  -8   0   4      341.34      335.07     11.23 o 
  -7   0   4      158.13      162.48      4.52 o 
  -6   0   4       24.86       31.12      1.48 o 
  -5   0   4      195.09      191.14      4.34 o 
  -4   0   4       43.83       43.11      2.04 o 
  -3   0   4        5.72        5.96      0.84 o 
  -2   0   4        5.93        3.24      0.67 o 
  -1   0   4      469.16      535.29     10.09 o 
   0   0   4        1.27        3.57      0.64 o 
   1   0   4      248.96      203.88      5.03 o 
   2   0   4      326.57      349.88      8.21 o 
   3   0   4      196.18      199.73      4.87 o 
   4   0   4        5.47        4.37      1.45 o 
   5   0   4        0.26       -0.82      1.48 o 
   6   0   4       36.06       38.03      2.83 o 
   7   0   4       12.21        8.42      2.02 o 
   8   0   4        6.84        7.17      2.57 o 
 -10   1   4       22.73       23.35      2.46 o 
  -9   1   4       43.61       33.29      2.64 o 
  -8   1   4      316.61      313.58     10.68 o 
  -7   1   4       14.23       13.19      1.86 o 
  -6   1   4      117.79      116.24      5.84 o 
  -5   1   4      133.10      123.95      4.79 o 
  -4   1   4      799.35      812.48     25.09 o 
  -3   1   4       12.62       11.37      0.88 o 
  -2   1   4        0.03       -0.21      0.66 o 
  -1   1   4      726.62      781.94     14.66 o 
   0   1   4      820.19      836.77     17.51 o 
   1   1   4        6.85        5.52      0.86 o 
   2   1   4      132.10      140.80      3.71 o 
   3   1   4      897.49      952.96     21.50 o 
   4   1   4       27.81       29.80      1.55 o 
   5   1   4       82.96       81.00      6.69 o 
   6   1   4      136.40      123.87      5.71 o 
   7   1   4        8.85       12.05      2.02 o 
   8   1   4       45.55       42.13      3.25 o 
 -10   2   4      111.76       97.67      7.01 o 
  -9   2   4       43.20       42.51      7.40 o 
  -8   2   4       51.40       59.47      9.26 o 
  -7   2   4      229.62      251.47      8.86 o 
  -6   2   4       85.87       89.03      4.07 o 
  -5   2   4       57.94       61.91      4.44 o 
  -4   2   4      212.55      241.37      7.03 o 
  -3   2   4       51.92       61.63      2.29 o 
  -2   2   4       25.05       30.87      1.57 o 
  -1   2   4      338.32      339.18      8.54 o 
   0   2   4      119.74      102.17      3.35 o 
   1   2   4      389.87      335.23      8.08 o 
   2   2   4      436.52      461.05     10.79 o 
   3   2   4      186.80      221.69      5.56 o 
   4   2   4       10.85       10.65      2.34 o 
   5   2   4       72.84       67.67      4.36 o 
   6   2   4       72.16       69.78      3.91 o 
   7   2   4       26.54       27.65      5.92 o 
   8   2   4        2.22        2.02      5.60 o 
 -11   3   4        3.88        1.25      3.27 o 
 -10   3   4       42.50       50.34      3.61 o 
  -9   3   4       22.75       20.66      2.46 o 
  -8   3   4       38.37       37.93      2.99 o 
  -7   3   4      348.96      348.03     11.83 o 
  -6   3   4        3.98        5.76      1.76 o 
  -5   3   4      683.01      694.59     26.31 o 
  -4   3   4      262.60      321.26      8.14 o 
  -3   3   4      148.88      134.30      4.08 o 
  -2   3   4       90.10      110.47      3.52 o 
  -1   3   4       24.16       21.78      1.75 o 
   0   3   4     1045.45     1195.26     31.78 o 
   1   3   4      987.93      987.64     26.29 o 
   2   3   4       43.38       35.33      2.79 o 
   3   3   4      592.46      546.78     15.12 o 
   4   3   4       76.52       78.93      3.16 o 
   5   3   4      122.63      135.59      4.58 o 
   6   3   4       57.76       59.99      3.80 o 
   7   3   4       15.25       18.09      2.45 o 
 -10   4   4       40.05       49.04      3.72 o 
  -9   4   4       40.44       46.68      3.50 o 
  -8   4   4      243.80      251.52      9.30 o 
  -7   4   4      100.97       82.69      5.53 o 
  -6   4   4        6.15        4.13      2.34 o 
  -5   4   4       73.33       77.45      2.81 o 
  -4   4   4      548.49      521.86     12.90 o 
  -3   4   4      879.03      888.90     21.45 o 
  -2   4   4      185.26      221.69      7.09 o 
  -1   4   4     1034.43      999.76     26.69 o 
   0   4   4       68.80       72.29      5.66 o 
   1   4   4      115.74      121.47      4.39 o 
   2   4   4      364.89      380.84     10.87 o 
   3   4   4       73.58       65.14      2.98 o 
   4   4   4        5.87        6.63      1.38 o 
   5   4   4       14.90       12.33      2.16 o 
   6   4   4        0.05        0.58      1.90 o 
   7   4   4       12.89        5.29      6.38 o 
 -10   5   4        0.06        1.33      2.26 o 
  -9   5   4        2.15       -0.35      2.24 o 
  -8   5   4       26.29       23.55      2.79 o 
  -7   5   4      130.73      116.72      5.39 o 
  -6   5   4       27.59       17.84      1.68 o 
  -5   5   4      131.92      114.56      3.90 o 
  -4   5   4      428.99      472.33     11.91 o 
  -3   5   4      489.53      486.23     25.35 o 
  -2   5   4        3.62        4.12      1.71 o 
  -1   5   4      119.04      121.30      4.75 o 
   0   5   4       21.13       28.83      2.31 o 
   1   5   4        0.05        0.88      1.53 o 
   2   5   4      534.06      565.48     15.88 o 
   3   5   4       77.24       89.15      3.71 o 
   4   5   4      152.21      140.82      5.09 o 
   5   5   4        8.61       11.71      2.32 o 
   7   5   4        6.41       18.53     11.21 o 
 -10   6   4       12.76       16.35      3.89 o 
  -9   6   4       97.49       90.11      5.25 o 
  -8   6   4       18.06       14.80      2.68 o 
  -7   6   4        1.61        0.14      2.14 o 
  -6   6   4      180.02      184.07      6.22 o 
  -5   6   4       30.17       24.59      3.23 o 
  -4   6   4       17.94       17.45      2.17 o 
  -3   6   4      206.10      227.63      7.51 o 
  -2   6   4       56.54       57.94      3.28 o 
  -1   6   4       47.60       44.87      3.90 o 
   0   6   4      257.90      225.94      9.92 o 
   1   6   4       83.18       77.49      3.75 o 
   2   6   4      187.24      159.58      5.81 o 
   3   6   4        1.27       -3.95      4.67 o 
   4   6   4       89.47       86.70      4.07 o 
   5   6   4        6.94       -3.11      8.72 o 
   6   6   4       10.73       11.99     11.68 o 
  -9   7   4        0.30        4.01      4.20 o 
  -8   7   4       11.02       11.67      3.74 o 
  -7   7   4        2.50        3.57      2.36 o 
  -6   7   4        6.01        5.92      2.31 o 
  -5   7   4      842.51      824.06     22.87 o 
  -4   7   4        0.55       -1.12      1.90 o 
  -3   7   4       53.35       40.77      4.30 o 
  -2   7   4       53.31       54.72      3.41 o 
  -1   7   4      118.32      118.61      5.02 o 
   0   7   4      714.69      728.98     29.11 o 
   1   7   4      102.29       98.36      6.52 o 
   2   7   4       59.50       55.26      3.74 o 
   3   7   4       84.89       77.62      6.66 o 
   4   7   4       58.87       59.10      7.47 o 
   5   7   4        9.53        2.80      9.81 o 
  -8   8   4       46.86       39.65      8.33 o 
  -7   8   4       18.92       16.14      2.97 o 
  -6   8   4        6.90        8.48      3.19 o 
  -5   8   4        3.81        6.36      2.53 o 
  -4   8   4       50.31       59.07      3.79 o 
  -3   8   4        4.63        2.57      2.04 o 
  -2   8   4      486.45      469.48     14.07 o 
  -1   8   4       68.70       70.00      3.95 o 
   0   8   4        5.55       13.09      2.31 o 
   1   8   4      217.49      239.77      8.29 o 
   2   8   4       49.88       49.31      3.42 o 
   3   8   4        3.79        4.90      4.67 o 
   4   8   4        0.18       -1.17      3.04 o 
  -7   9   4        1.05        2.41      2.64 o 
  -6   9   4        0.60        0.57      2.41 o 
  -5   9   4        1.00       -0.83      2.10 o 
  -4   9   4      126.17      138.78      7.63 o 
  -3   9   4       46.37       39.91      3.25 o 
  -2   9   4       30.60       31.21      4.68 o 
  -1   9   4        1.91        6.44      2.35 o 
   0   9   4       55.82       44.64      9.00 o 
   1   9   4       62.66       60.29      3.96 o 
   2   9   4       52.23       57.70      6.69 o 
   3   9   4       13.80       15.23      3.68 o 
  -5  10   4        3.46        7.71      2.75 o 
  -4  10   4        0.00       -0.84      2.14 o 
  -3  10   4        5.57        9.52      3.20 o 
  -2  10   4       23.29       24.32      4.21 o 
  -1  10   4      134.00      132.88      5.96 o 
   0  10   4       16.70       12.49      2.77 o 
   1  10   4       22.04       19.69      4.10 o 
  -3 -11   5        0.37        2.76      3.24 o 
  -2 -11   5       53.52       56.68      5.21 o 
  -1 -11   5       11.10        7.50      3.16 o 
   0 -11   5        9.78        9.84      1.81 o 
   1 -11   5        1.63        1.76      2.14 o 
   2 -11   5       10.01        7.10      2.02 o 
  -5 -10   5        0.01       -2.25      3.14 o 
  -4 -10   5        0.56       -0.49      2.83 o 
  -3 -10   5        1.74        2.37      3.05 o 
  -2 -10   5        0.45       -1.52      3.74 o 
  -1 -10   5      121.70      117.78      4.64 o 
   0 -10   5       48.18       48.49      4.31 o 
   1 -10   5       29.97       33.60      2.66 o 
   2 -10   5      237.66      254.53     16.85 o 
   3 -10   5        2.92       -0.64      2.83 o 
   4 -10   5        0.14       -1.74      1.74 o 
  -6  -9   5        7.62        3.50      3.01 o 
  -5  -9   5        7.04        7.84      3.06 o 
  -4  -9   5       58.44       60.33      5.12 o 
  -3  -9   5        0.03       -1.76      2.54 o 
  -2  -9   5      139.29      130.01      5.47 o 
  -1  -9   5        0.90        0.09      1.32 o 
   0  -9   5      108.33      120.84      4.67 o 
   1  -9   5        0.28        1.67      1.41 o 
   2  -9   5       31.26       34.29      3.09 o 
   3  -9   5        3.68        4.19      1.70 o 
   4  -9   5        1.61        1.40      1.66 o 
   5  -9   5      123.49      110.85      9.96 o 
  -7  -8   5       13.48       18.17      3.79 o 
  -6  -8   5       53.04       53.75      9.73 o 
  -5  -8   5       69.53       58.73      4.99 o 
  -4  -8   5        0.81        1.43      2.52 o 
  -3  -8   5       21.91       17.80      7.24 o 
  -2  -8   5       32.98       31.03      2.80 o 
  -1  -8   5       11.40       11.36      3.85 o 
   0  -8   5      182.26      176.62      6.44 o 
   1  -8   5        0.25        2.08      1.43 o 
   2  -8   5       10.42        5.15      1.53 o 
   3  -8   5      284.61      280.68     13.55 o 
   4  -8   5      105.46      101.11      9.27 o 
   5  -8   5        0.35        0.51      1.92 o 
   6  -8   5        6.68       10.08      2.45 o 
  -8  -7   5        1.26        1.11      5.06 o 
  -7  -7   5       23.33       27.46      8.17 o 
  -6  -7   5       97.69       99.73      6.29 o 
  -5  -7   5        1.24        2.70      4.20 o 
  -4  -7   5       79.39       91.53      5.63 o 
  -3  -7   5       73.81       68.00      3.70 o 
  -2  -7   5      284.30      279.91     10.97 o 
  -1  -7   5      238.36      244.97      7.47 o 
   0  -7   5       37.79       42.69      4.59 o 
   1  -7   5      148.71      141.76      4.88 o 
   2  -7   5       13.55       14.94      2.06 o 
   3  -7   5       12.61       13.91      1.71 o 
   4  -7   5       47.15       48.10      2.69 o 
   5  -7   5      214.20      238.15      9.57 o 
   6  -7   5        0.06       -0.43      1.74 o 
   7  -7   5       33.15       34.18      3.66 o 
  -9  -6   5      140.71      150.98      8.16 o 
  -8  -6   5        2.29        5.42      3.81 o 
  -7  -6   5      106.17      112.98      6.62 o 
  -6  -6   5       19.96       15.11      3.06 o 
  -5  -6   5      156.10      153.59      7.49 o 
  -4  -6   5       51.13       49.81      3.41 o 
  -3  -6   5        1.72       -0.23      0.75 o 
  -2  -6   5      589.47      600.91     16.52 o 
  -1  -6   5       38.33       44.77      5.31 o 
   0  -6   5       78.51       92.45      4.15 o 
   1  -6   5      341.94      335.03     13.43 o 
   2  -6   5      410.60      414.03     20.34 o 
   3  -6   5      280.70      287.82     15.02 o 
   4  -6   5       16.68       15.80      1.72 o 
   5  -6   5       70.98       56.75      7.32 o 
   6  -6   5        2.62        3.91      2.02 o 
   7  -6   5        3.29        1.92      2.02 o 
  -9  -5   5        1.64        1.79      2.82 o 
  -8  -5   5       34.09       34.97      3.91 o 
  -7  -5   5       19.92       27.02      3.52 o 
  -6  -5   5      118.64      117.51      6.31 o 
  -5  -5   5      116.72      121.50      6.36 o 
  -4  -5   5       35.91       35.85      1.46 o 
  -3  -5   5      212.23      202.19      5.14 o 
  -2  -5   5      132.01      127.05      4.70 o 
  -1  -5   5      946.52      927.04     24.87 o 
   0  -5   5      268.19      287.59      8.34 o 
   1  -5   5       57.62       53.58      3.49 o 
   2  -5   5        0.09       -1.11      1.11 o 
   3  -5   5       94.66       98.06      5.77 o 
   4  -5   5       11.45       13.85      2.02 o 
   5  -5   5       11.83       13.38      2.22 o 
   6  -5   5       15.83       15.15      2.41 o 
   7  -5   5       91.91       97.92      7.78 o 
 -10  -4   5        0.04        3.43      3.43 o 
  -9  -4   5       29.55       35.50      4.67 o 
  -8  -4   5       90.79       84.79      5.35 o 
  -7  -4   5      163.99      164.47      7.80 o 
  -6  -4   5        0.90        1.87      2.36 o 
  -5  -4   5        8.93        5.42      0.89 o 
  -4  -4   5      123.89      158.16      4.07 o 
  -3  -4   5      419.58      444.76     10.31 o 
  -2  -4   5       12.55       10.33      1.33 o 
  -1  -4   5      466.55      421.12     11.61 o 
   0  -4   5        0.42        1.11      0.97 o 
   1  -4   5      313.85      298.75      8.57 o 
   2  -4   5      240.48      269.89      7.84 o 
   3  -4   5      177.02      182.38      4.74 o 
   4  -4   5      117.54      119.99      7.46 o 
   5  -4   5        1.72        2.25      2.57 o 
   6  -4   5       32.97       31.82      2.92 o 
   7  -4   5       88.77       89.83      8.10 o 
   8  -4   5        0.39        1.97      1.98 o 
 -10  -3   5       41.30       55.42      5.45 o 
  -8  -3   5        9.88       11.21      2.71 o 
  -7  -3   5        0.67        0.82      1.10 o 
  -6  -3   5      216.57      203.11      5.09 o 
  -5  -3   5       77.45       78.11      2.38 o 
  -4  -3   5        1.50        7.39      0.80 o 
  -3  -3   5     1262.23     1284.41     30.67 o 
  -2  -3   5      213.50      180.67      4.94 o 
  -1  -3   5       39.11       40.07      4.35 o 
   0  -3   5       64.19       87.57      3.94 o 
   1  -3   5     1115.66     1068.91     44.09 o 
   2  -3   5      139.59      141.35      4.61 o 
   3  -3   5        4.41        2.35      0.86 o 
   4  -3   5       31.53       34.84      3.20 o 
   5  -3   5       27.98       28.09      3.27 o 
   6  -3   5        5.14        6.33      1.85 o 
   7  -3   5        0.65        2.84      1.98 o 
   8  -3   5       18.38       18.36      2.68 o 
 -10  -2   5       48.60       66.95      5.76 o 
  -9  -2   5      144.27      143.23      8.72 o 
  -8  -2   5        0.21       -1.27      1.27 o 
  -7  -2   5      128.13      120.93      4.32 o 
  -6  -2   5       30.01       32.43      1.52 o 
  -5  -2   5        1.66        1.25      0.76 o 
  -4  -2   5       17.40       30.95      1.40 o 
  -3  -2   5       11.03       13.34      0.98 o 
  -2  -2   5      443.17      468.56      9.96 o 
  -1  -2   5      224.72      251.69      7.21 o 
   0  -2   5     1072.51     1083.34     24.58 o 
   1  -2   5     1328.46     1428.77     32.07 o 
   2  -2   5      192.21      185.44      6.11 o 
   3  -2   5       12.03       13.85      0.97 o 
   4  -2   5      143.63      139.52      5.99 o 
   5  -2   5       59.97       68.27      3.98 o 
   6  -2   5       26.02       27.75      7.55 o 
   7  -2   5        1.01        4.81      2.02 o 
   8  -2   5       98.80      110.07     11.29 o 
 -10  -1   5       27.39       32.85      4.05 o 
  -9  -1   5        3.08        1.77      1.59 o 
  -8  -1   5        4.11        4.05      1.39 o 
  -7  -1   5       46.66       54.59      2.30 o 
  -6  -1   5      411.28      417.96     11.62 o 
  -5  -1   5      181.20      166.08      4.49 o 
  -4  -1   5      259.92      316.44      6.90 o 
  -3  -1   5      101.01      103.79      2.75 o 
  -2  -1   5      487.93      450.45     11.66 o 
  -1  -1   5       11.93        5.93      0.95 o 
   0  -1   5      721.10      736.39     16.85 o 
   1  -1   5      371.91      395.86      9.28 o 
   2  -1   5        1.46        3.08      0.79 o 
   3  -1   5      223.18      205.78      5.06 o 
   4  -1   5      237.01      247.40      9.33 o 
   5  -1   5        0.26        0.09      1.95 o 
   6  -1   5       38.10       41.86      3.27 o 
   7  -1   5       12.70       21.33      2.63 o 
   8  -1   5        3.90        5.96      2.65 o 
 -10   0   5      104.96      114.12      7.47 o 
  -9   0   5       12.86        9.35      1.92 o 
  -8   0   5       78.56       79.24      5.53 o 
  -7   0   5      466.48      445.49     14.47 o 
  -6   0   5        0.11       -0.09      0.83 o 
  -5   0   5        9.30       10.74      1.10 o 
  -4   0   5       53.06       71.77      2.51 o 
  -3   0   5     1060.59     1048.81     24.81 o 
  -2   0   5      370.43      344.29      8.52 o 
  -1   0   5        0.17        2.96      0.87 o 
   0   0   5      934.68      903.75     20.46 o 
   1   0   5      167.85      169.32      4.36 o 
   2   0   5      407.84      427.41      9.98 o 
   3   0   5      743.91      765.38     17.47 o 
   4   0   5        1.42        0.39      1.33 o 
   5   0   5       45.84       40.29      3.05 o 
   6   0   5       19.32       21.39      2.41 o 
   7   0   5      110.53      103.13      9.57 o 
   8   0   5       17.64       19.38      2.73 o 
 -10   1   5       24.30       15.92      2.36 o 
  -9   1   5       33.23       30.71      2.68 o 
  -8   1   5        3.23        0.38      1.64 o 
  -7   1   5       41.00       42.30      2.81 o 
  -6   1   5      101.27      110.32      4.73 o 
  -5   1   5      392.32      340.30     11.27 o 
  -4   1   5     1933.70     1946.67     45.19 o 
  -3   1   5      665.69      686.17     16.33 o 
  -2   1   5        0.61        4.19      1.03 o 
  -1   1   5      116.19      114.87      3.52 o 
   0   1   5      173.53      188.73      4.84 o 
   1   1   5        0.02        1.40      0.88 o 
   2   1   5       37.75       45.12      1.87 o 
   3   1   5      127.85      147.10      3.98 o 
   4   1   5       17.38       18.17      1.81 o 
   5   1   5      101.54       80.06      9.89 o 
   6   1   5        4.17        7.87      1.90 o 
   7   1   5       83.25       88.64      7.63 o 
   8   1   5        0.52        3.99      2.06 o 
 -11   2   5        6.92        6.85      3.27 o 
 -10   2   5       10.71        7.70      3.27 o 
  -9   2   5      100.31       97.97      4.79 o 
  -8   2   5       25.80       25.04      2.52 o 
  -7   2   5      262.85      256.42      9.08 o 
  -6   2   5        0.02       -2.18      3.58 o 
  -5   2   5      783.99      835.59     58.54 o 
  -4   2   5       42.59       47.39      1.97 o 
  -3   2   5      163.02      171.81      4.99 o 
  -2   2   5      122.55      155.53      6.04 o 
  -1   2   5      390.13      429.83     11.89 o 
   0   2   5      749.81      765.54     20.64 o 
   1   2   5      712.51      680.11     18.43 o 
   2   2   5      107.79      103.33      3.14 o 
   3   2   5      205.50      210.22      5.43 o 
   4   2   5       28.90       23.81      1.67 o 
   5   2   5        4.11        2.13      1.74 o 
   6   2   5        0.01       -1.20      1.63 o 
   7   2   5       51.16       66.95      8.56 o 
 -11   3   5       22.82       15.41      4.05 o 
 -10   3   5        1.78        2.93      2.13 o 
  -9   3   5       13.46       18.21      4.75 o 
  -8   3   5        8.42        7.12      2.03 o 
  -7   3   5       21.69       21.72      2.41 o 
  -6   3   5       37.36       30.82      2.59 o 
  -5   3   5      348.91      374.55      9.33 o 
  -4   3   5        2.13        1.01      1.13 o 
  -3   3   5      788.12      794.71     19.13 o 
  -2   3   5       14.48       14.70      1.63 o 
  -1   3   5       85.98       71.82      3.14 o 
   0   3   5      142.22      134.51      4.67 o 
   1   3   5       41.58       50.55      2.57 o 
   2   3   5       74.44       85.85      3.43 o 
   3   3   5       82.33       80.36      3.28 o 
   4   3   5       56.73       56.54      2.74 o 
   5   3   5      148.73      151.46      6.73 o 
   6   3   5        0.42       -0.06      4.83 o 
   7   3   5       25.67       29.27      7.78 o 
 -10   4   5        2.86        5.81      2.30 o 
  -9   4   5      101.51      120.93      5.83 o 
  -8   4   5        3.55        5.03      2.08 o 
  -7   4   5       65.81       66.45      5.84 o 
  -6   4   5       27.31       30.51      2.81 o 
  -5   4   5       55.65       52.38      2.60 o 
  -4   4   5       20.79       21.68      1.77 o 
  -3   4   5        0.99        2.02      1.53 o 
  -2   4   5      464.94      459.99     15.69 o 
  -1   4   5      454.55      425.55     14.96 o 
   0   4   5      400.36      459.16     12.95 o 
   1   4   5        3.30        1.00      2.55 o 
   2   4   5       74.37       71.57      3.29 o 
   3   4   5        0.21        0.74      1.32 o 
   4   4   5       65.57       58.44      2.98 o 
   5   4   5      259.18      278.03     11.13 o 
   6   4   5        0.93        2.80      2.31 o 
 -10   5   5        2.01        2.03      2.48 o 
  -9   5   5        9.82        6.77      3.58 o 
  -8   5   5       41.54       40.64      3.47 o 
  -7   5   5      373.12      353.49     12.38 o 
  -6   5   5      110.36      106.33      4.07 o 
  -5   5   5        0.49        1.26      1.64 o 
  -4   5   5      184.90      170.35      5.98 o 
  -3   5   5      611.22      624.39     17.57 o 
  -2   5   5        4.33        6.02      1.78 o 
  -1   5   5      491.14      474.76     13.87 o 
   0   5   5        3.19        0.87      1.48 o 
   1   5   5       16.39       14.13      1.92 o 
   2   5   5       78.69       74.70      3.45 o 
   3   5   5      141.04      144.52      6.32 o 
   4   5   5      350.04      357.45     10.72 o 
   5   5   5       74.25       69.05      7.78 o 
   6   5   5       55.46       36.12      8.72 o 
  -9   6   5       28.61       31.42      3.41 o 
  -8   6   5       18.83       18.95      2.92 o 
  -7   6   5        0.40        2.96      2.31 o 
  -6   6   5       41.62       34.27      4.28 o 
  -5   6   5       38.91       27.77      2.53 o 
  -4   6   5        0.11        0.57      1.79 o 
  -3   6   5       24.26       19.58      3.70 o 
  -2   6   5        7.03        6.31      1.93 o 
  -1   6   5        0.48        0.78      1.70 o 
   0   6   5      153.96      126.98     15.43 o 
   1   6   5       30.36       26.06      4.27 o 
   2   6   5      313.38      303.82      9.68 o 
   3   6   5       29.78       23.85      2.35 o 
   4   6   5        1.94        0.21      5.01 o 
   5   6   5       16.32       11.05     10.74 o 
  -9   7   5        3.88        6.23      2.81 o 
  -8   7   5       13.31        9.58      2.81 o 
  -7   7   5        2.96        6.62      2.53 o 
  -6   7   5      140.50      139.15     10.66 o 
  -5   7   5       38.35       40.20      5.07 o 
  -4   7   5       41.62       38.66      3.06 o 
  -3   7   5       65.96       59.58      5.22 o 
  -2   7   5      187.50      173.44     13.25 o 
  -1   7   5        0.94        0.96      3.20 o 
   0   7   5        5.00        2.55      3.88 o 
   1   7   5        5.51        4.25      2.21 o 
   2   7   5       30.57       36.22      2.86 o 
   3   7   5       16.94       23.76      2.50 o 
   4   7   5       59.42       62.76      5.14 o 
  -8   8   5      112.67      144.01     10.12 o 
  -7   8   5        1.52        2.05      2.59 o 
  -6   8   5        9.74       11.41      2.75 o 
  -5   8   5        2.31        3.59      2.12 o 
  -4   8   5        0.25        1.34      2.05 o 
  -3   8   5       49.71       61.17      8.88 o 
  -2   8   5        5.78        4.27      2.51 o 
  -1   8   5       81.05       77.02      4.28 o 
   0   8   5      114.51      120.31      5.99 o 
   1   8   5        5.16        7.08      2.21 o 
   2   8   5       50.93       55.64      3.73 o 
   3   8   5        2.22       -0.02      2.83 o 
  -6   9   5        1.13        0.31      2.53 o 
  -5   9   5       58.93       67.05      4.84 o 
  -4   9   5        2.79        2.55      2.20 o 
  -3   9   5        7.33        8.80      2.44 o 
  -2   9   5       20.91       21.88      4.97 o 
  -1   9   5        8.73        7.86      2.45 o 
   0   9   5        6.45       10.59      3.01 o 
   1   9   5        0.12        0.62      2.68 o 
   2   9   5        1.90       10.28     10.28 o 
  -4  10   5       12.40       10.24      5.15 o 
  -3  10   5       11.74       14.72      2.87 o 
  -2  10   5       49.37       54.70      6.78 o 
  -1  10   5       15.09       19.35      2.95 o 
  -2 -11   6        0.75        1.03      2.96 o 
  -1 -11   6       23.07       19.61      3.72 o 
   0 -11   6        7.60        8.77      3.32 o 
   1 -11   6       13.54       18.01      2.25 o 
  -5 -10   6        6.64        6.75      3.37 o 
  -4 -10   6       20.85       22.91      4.00 o 
  -3 -10   6       21.37       16.68      4.36 o 
  -2 -10   6        0.02        2.13      2.90 o 
  -1 -10   6       70.81       70.45      3.50 o 
   0 -10   6        1.63       -0.75      1.53 o 
   1 -10   6       44.36       46.82      2.95 o 
   2 -10   6       72.12       82.09      7.02 o 
   3 -10   6       41.63       40.00      2.94 o 
  -6  -9   6        1.15        0.12      3.50 o 
  -5  -9   6       23.44       25.95      3.92 o 
  -4  -9   6      141.06      157.46      8.29 o 
  -3  -9   6        4.53        3.67      8.72 o 
  -2  -9   6      155.58      167.31      5.81 o 
  -1  -9   6       36.40       44.30      2.64 o 
   0  -9   6       19.10       20.56      2.06 o 
   1  -9   6       52.52       55.59      3.11 o 
   2  -9   6       34.21       38.87      3.39 o 
   3  -9   6      128.87      132.22      5.09 o 
   4  -9   6       43.37       41.36      3.96 o 
  -7  -8   6       29.28       34.12      4.33 o 
  -6  -8   6       43.93       48.80      4.75 o 
  -5  -8   6       17.64       14.38      3.36 o 
  -4  -8   6       37.16       35.90      4.05 o 
  -3  -8   6       66.39       69.91      6.62 o 
  -2  -8   6        4.01        5.00      2.42 o 
  -1  -8   6      296.46      278.03      8.52 o 
   0  -8   6        0.54        1.53      1.37 o 
   1  -8   6       95.69       86.76      4.49 o 
   2  -8   6       39.61       40.52      2.64 o 
   3  -8   6        2.23        2.13      1.59 o 
   4  -8   6        3.71        5.89      3.79 o 
   5  -8   6        4.38        3.39      4.28 o 
  -8  -7   6        0.03        0.73      2.92 o 
  -7  -7   6        0.85        8.67      3.06 o 
  -6  -7   6       98.28      103.62      6.34 o 
  -5  -7   6       27.16       16.48      3.22 o 
  -4  -7   6        6.59        6.16      2.66 o 
  -3  -7   6      146.29      142.70      6.63 o 
  -2  -7   6        3.88        3.68      1.20 o 
  -1  -7   6       14.59       14.33      2.60 o 
   0  -7   6       17.82       19.24      1.80 o 
   1  -7   6        7.73       12.45      1.71 o 
   2  -7   6      215.24      209.50     13.00 o 
   3  -7   6        3.94        5.37      2.07 o 
   4  -7   6       29.49       29.86      2.31 o 
   5  -7   6       17.23       17.16      3.11 o 
   6  -7   6       24.78       21.74      3.81 o 
  -9  -6   6        0.72        1.05      4.51 o 
  -8  -6   6       91.18       96.01      6.33 o 
  -7  -6   6        0.94       -1.89      2.64 o 
  -6  -6   6       86.94       68.97     10.28 o 
  -5  -6   6       58.78       68.57      6.62 o 
  -4  -6   6       23.21       18.94      2.15 o 
  -3  -6   6       35.93       27.49      1.71 o 
  -2  -6   6        0.38       -0.04      0.96 o 
  -1  -6   6      122.54      118.18      4.17 o 
   0  -6   6      482.58      476.10     13.36 o 
   1  -6   6      134.60      138.71      4.72 o 
   2  -6   6       70.72       81.54      3.39 o 
   3  -6   6       12.30       10.88      1.57 o 
   4  -6   6       28.40       36.96      5.48 o 
   5  -6   6        4.11        5.13      2.02 o 
   6  -6   6       54.66       54.46      4.05 o 
  -9  -5   6       12.59       20.55      4.20 o 
  -8  -5   6       23.22       28.91      3.80 o 
  -7  -5   6       20.77       28.07      3.57 o 
  -6  -5   6      176.81      162.73     11.75 o 
  -5  -5   6      201.94      182.43      7.11 o 
  -4  -5   6        4.72        6.05      0.92 o 
  -3  -5   6      118.44      109.22      3.84 o 
  -2  -5   6      408.36      394.19     11.14 o 
  -1  -5   6      162.86      146.27      4.80 o 
   0  -5   6      222.75      234.11      7.08 o 
   1  -5   6      126.20      117.61      4.10 o 
   2  -5   6       81.98       74.93      4.25 o 
   3  -5   6      168.62      170.00      7.13 o 
   4  -5   6       13.73       14.21      1.63 o 
   5  -5   6       91.20       98.99      5.14 o 
   6  -5   6        6.25       10.81      2.34 o 
   7  -5   6      127.43      134.31     15.41 o 
  -9  -4   6        9.95       16.19      4.20 o 
  -8  -4   6       61.11       56.39      5.29 o 
  -7  -4   6      150.03      167.39      7.89 o 
  -6  -4   6        2.03        1.87      2.16 o 
  -5  -4   6      200.99      205.73      5.19 o 
  -4  -4   6      145.14      142.34      3.80 o 
  -3  -4   6       27.57       31.98      1.51 o 
  -2  -4   6      122.93      131.37      8.85 o 
  -1  -4   6       20.09       29.73      3.16 o 
   0  -4   6       11.99        9.06      3.53 o 
   1  -4   6      415.87      400.72     16.88 o 
   2  -4   6       42.54       45.97      2.54 o 
   3  -4   6        0.50        0.82      1.92 o 
   4  -4   6       29.24       35.21      2.13 o 
   5  -4   6       33.13       39.08      4.36 o 
   6  -4   6        7.01        1.80      1.82 o 
   7  -4   6      112.65      115.61      9.11 o 
 -10  -3   6        6.29        4.05      2.96 o 
  -8  -3   6      102.51      104.36      5.90 o 
  -7  -3   6       28.15       26.67      1.95 o 
  -6  -3   6        1.43        1.43      0.79 o 
  -5  -3   6      775.46      772.09     17.58 o 
  -4  -3   6     1126.06     1115.54     25.08 o 
  -3  -3   6       14.50       15.72      1.36 o 
  -2  -3   6      681.84      689.15     18.57 o 
  -1  -3   6      417.52      415.75     11.54 o 
   0  -3   6      157.94      179.90      5.54 o 
   1  -3   6        9.24        9.46      1.28 o 
   2  -3   6      143.90      151.55      4.91 o 
   3  -3   6       24.55       26.77      1.60 o 
   4  -3   6      119.96      114.30      4.92 o 
   5  -3   6      159.92      155.95      6.82 o 
   6  -3   6       63.23       60.98      3.94 o 
   7  -3   6       19.91       17.27      2.74 o 
 -10  -2   6        3.85        6.38      3.11 o 
  -9  -2   6       70.50       85.47      6.69 o 
  -8  -2   6        0.04       -1.25      1.25 o 
  -7  -2   6       50.25       51.37      4.20 o 
  -6  -2   6      772.70      787.46     16.54 o 
  -5  -2   6       82.07       88.67      2.60 o 
  -4  -2   6     1162.13     1193.93     31.57 o 
  -3  -2   6       54.47       52.78      2.35 o 
  -2  -2   6      166.81      157.06      4.95 o 
  -1  -2   6     1749.46     1870.69     48.95 o 
   0  -2   6     2002.65     2153.18     56.34 o 
   1  -2   6     1109.91     1144.75     25.84 o 
   2  -2   6       12.42       10.61      1.29 o 
   3  -2   6       33.74       31.56      1.45 o 
   4  -2   6        2.09        3.90      1.68 o 
   5  -2   6      102.62      102.99      5.12 o 
   6  -2   6       32.83       28.67      3.35 o 
   7  -2   6       28.76       29.29      3.66 o 
 -10  -1   6        4.59        5.45      2.80 o 
  -9  -1   6        1.77        2.77      1.70 o 
  -8  -1   6       69.62       68.05      3.72 o 
  -7  -1   6       19.57       21.57      1.69 o 
  -6  -1   6        9.59       14.53      1.37 o 
  -5  -1   6        5.66        5.83      1.11 o 
  -4  -1   6      385.68      373.67      9.36 o 
  -3  -1   6      704.62      653.48     18.67 o 
  -2  -1   6       30.22       29.25      2.02 o 
  -1  -1   6      283.16      283.86     21.53 o 
   0  -1   6     3000.83     3299.61     85.73 o 
   1  -1   6       12.55       19.07      1.25 o 
   2  -1   6      128.37      116.96      3.31 o 
   3  -1   6      396.19      372.67      8.90 o 
   4  -1   6       57.80       60.35      6.23 o 
   5  -1   6      205.22      237.37      9.50 o 
   6  -1   6       58.76       72.58      4.22 o 
   7  -1   6       40.09       42.55      4.36 o 
 -10   0   6       12.34       20.08      3.58 o 
  -9   0   6      147.61      149.28      6.10 o 
  -8   0   6        7.56        7.70      1.86 o 
  -7   0   6       53.70       50.34      3.12 o 
  -6   0   6      174.11      161.71      5.06 o 
  -5   0   6       65.39       72.42      3.45 o 
  -4   0   6       71.92       65.07      2.42 o 
  -3   0   6        0.30        0.23      0.96 o 
  -2   0   6        5.50       10.45      1.66 o 
  -1   0   6        2.28        0.97      1.12 o 
   0   0   6      487.41      513.44     14.05 o 
   1   0   6        0.09        2.00      1.77 o 
   2   0   6       42.59       46.09      1.90 o 
   3   0   6        0.30        1.82      0.82 o 
   4   0   6       31.82       24.60      2.42 o 
   5   0   6        0.98        2.29      1.73 o 
   6   0   6       12.77        9.82      2.15 o 
   7   0   6       15.49       16.17      2.59 o 
 -11   1   6        0.08       -0.62      2.80 o 
 -10   1   6       26.40       24.68      2.70 o 
  -9   1   6       36.96       34.75      3.66 o 
  -8   1   6        0.15        1.76      2.72 o 
  -7   1   6       52.02       42.32      3.27 o 
  -6   1   6       70.65       65.92      3.68 o 
  -5   1   6        1.52        2.11      0.95 o 
  -4   1   6        1.68        2.39      1.01 o 
  -3   1   6      888.75      882.67     21.01 o 
  -2   1   6     1104.76     1205.21     31.75 o 
  -1   1   6        2.35        0.19      1.16 o 
   0   1   6       43.18       36.44      2.05 o 
   1   1   6      527.59      536.52     14.76 o 
   2   1   6        8.79        7.62      1.09 o 
   3   1   6      100.58       95.33      3.91 o 
   4   1   6      447.83      435.59     18.68 o 
   5   1   6       67.41       65.61      4.02 o 
   6   1   6       14.04       16.72      2.40 o 
   7   1   6       25.44       31.83      7.01 o 
 -11   2   6        3.78        4.45      2.24 o 
 -10   2   6       33.68       36.24      3.14 o 
  -9   2   6      154.98      152.18      6.39 o 
  -8   2   6       57.85       56.67     10.28 o 
  -7   2   6        0.72        2.96      2.02 o 
  -6   2   6      182.15      177.72      9.26 o 
  -5   2   6       58.80       59.84      2.25 o 
  -4   2   6       16.71       16.88      1.73 o 
  -3   2   6      105.24      106.76      5.44 o 
  -2   2   6        5.24        3.36      1.28 o 
  -1   2   6      201.63      201.47      6.25 o 
   0   2   6        5.55       14.53      1.59 o 
   1   2   6       98.87       86.62      5.64 o 
   2   2   6       83.89       77.44      6.88 o 
   3   2   6      257.94      264.73      7.97 o 
   4   2   6       10.20        6.96      1.90 o 
   5   2   6       18.49       17.46      2.43 o 
   6   2   6       67.93       80.31      4.80 o 
   7   2   6       17.50       19.05      2.96 o 
 -10   3   6        0.00       -1.92      1.92 o 
  -9   3   6        1.64        2.43      2.65 o 
  -8   3   6      150.42      135.42      5.89 o 
  -7   3   6       29.25       27.29      2.96 o 
  -6   3   6      344.23      356.16     12.16 o 
  -5   3   6       15.06        9.58      1.23 o 
  -4   3   6       29.29       15.04      1.46 o 
  -3   3   6      205.81      183.62      6.77 o 
  -2   3   6       38.06       38.61      2.35 o 
  -1   3   6       61.63       56.91      2.82 o 
   0   3   6       65.33       64.35      3.03 o 
   1   3   6        0.78        3.20      1.45 o 
   2   3   6       50.76       45.00      2.54 o 
   3   3   6       98.79      112.59      4.22 o 
   4   3   6      247.28      241.96      9.90 o 
   5   3   6      118.10      110.16     11.13 o 
   6   3   6        0.14        0.31      1.92 o 
 -10   4   6       17.38       23.00      4.28 o 
  -9   4   6      186.46      203.47      8.15 o 
  -8   4   6        0.49       -1.92      1.92 o 
  -7   4   6      247.08      261.55     11.91 o 
  -6   4   6       10.64        7.66      3.04 o 
  -5   4   6        8.08        7.65      1.33 o 
  -4   4   6       34.57       37.21      2.67 o 
  -3   4   6       23.31       21.13      2.00 o 
  -2   4   6      287.02      298.23     12.97 o 
  -1   4   6       37.23       37.22      2.75 o 
   0   4   6      151.09      163.49      5.61 o 
   1   4   6       40.38       40.37      2.59 o 
   2   4   6      190.01      169.61      5.83 o 
   3   4   6        3.36        3.31      1.58 o 
   4   4   6      242.64      192.98      8.44 o 
   5   4   6        3.26        3.07      2.16 o 
   6   4   6        6.83        6.23      6.38 o 
 -10   5   6        0.67        2.49      2.53 o 
  -9   5   6        1.67        6.44      2.52 o 
  -8   5   6        6.47        6.55      2.36 o 
  -7   5   6       54.87       49.63      3.74 o 
  -6   5   6      110.56      108.03      8.41 o 
  -5   5   6      261.15      283.04      8.87 o 
  -4   5   6        2.09        3.81      1.81 o 
  -3   5   6       37.72       49.13      3.13 o 
  -2   5   6      131.28      131.49      8.79 o 
  -1   5   6        5.33        6.20      1.70 o 
   0   5   6        0.01       -1.10      1.59 o 
   1   5   6       89.74       96.42      4.19 o 
   2   5   6        0.04        0.74      1.79 o 
   3   5   6        8.90        8.05      2.12 o 
   4   5   6       46.02       62.29      8.80 o 
   5   5   6       30.26       35.26      5.22 o 
  -9   6   6       11.71       14.66      3.66 o 
  -8   6   6      114.52      108.87      5.77 o 
  -7   6   6      106.10      125.96      6.16 o 
  -6   6   6        0.00       -1.61      2.57 o 
  -5   6   6      102.53      106.88      7.06 o 
  -4   6   6      194.27      182.14     10.83 o 
  -3   6   6      381.79      393.07     11.93 o 
  -2   6   6        8.75        9.98      3.09 o 
  -1   6   6        0.03        2.37      1.81 o 
   0   6   6      148.50      139.24      5.49 o 
   1   6   6        9.39        5.76      3.81 o 
   2   6   6       18.00       18.46      2.44 o 
   3   6   6      129.40      131.53      5.55 o 
   4   6   6        8.97       17.90      3.27 o 
  -8   7   6        3.49        3.97      2.59 o 
  -7   7   6       33.17       32.22      3.36 o 
  -6   7   6      109.50       96.58      5.53 o 
  -5   7   6       25.49       30.85      2.88 o 
  -4   7   6      514.60      516.55     15.32 o 
  -3   7   6       10.99        6.80      2.21 o 
  -2   7   6      139.24      135.24      5.81 o 
  -1   7   6       45.23       37.64      3.71 o 
   0   7   6        0.13       -1.87      1.87 o 
   1   7   6      147.00      147.95      6.18 o 
   2   7   6        0.64       -1.90      1.90 o 
   3   7   6        4.05       10.18      4.67 o 
  -7   8   6       37.04       36.22      3.74 o 
  -6   8   6       41.39       39.70      3.80 o 
  -5   8   6        7.78        6.69      2.64 o 
  -4   8   6        1.69       -1.27      2.13 o 
  -3   8   6        6.55        4.44      2.31 o 
  -2   8   6       47.99       49.47      3.68 o 
  -1   8   6       77.93       79.76      4.55 o 
   0   8   6       82.29       80.16      4.50 o 
   1   8   6        0.03       -0.78      2.27 o 
   2   8   6       14.31       17.66      3.25 o 
  -6   9   6       31.95       32.27      4.59 o 
  -5   9   6        1.22        1.09      2.64 o 
  -4   9   6       40.31       43.17      3.72 o 
  -3   9   6       13.61       13.97      2.69 o 
  -2   9   6        4.90        4.80      2.93 o 
  -1   9   6        3.58        4.89      3.13 o 
   0   9   6        1.96        0.46      2.44 o 
  -4 -10   7        0.19        0.27      2.94 o 
  -3 -10   7        1.73        1.63      2.96 o 
  -2 -10   7        5.79        5.74      3.14 o 
  -1 -10   7       33.13       36.48      3.83 o 
   0 -10   7       38.81       38.76      2.70 o 
   1 -10   7       39.95       40.43      2.84 o 
   2 -10   7       12.61        9.27      1.92 o 
  -6  -9   7       11.56        8.53      3.54 o 
  -5  -9   7        5.94       11.28      3.81 o 
  -4  -9   7       12.53       10.18      3.37 o 
  -3  -9   7      111.69      112.25      7.63 o 
  -2  -9   7       14.13       14.87      1.96 o 
  -1  -9   7       37.36       36.50      4.57 o 
   0  -9   7       25.01       26.40      2.27 o 
   1  -9   7       45.34       52.41      2.99 o 
   2  -9   7        0.09       -0.40      1.62 o 
   3  -9   7      157.79      174.55      6.22 o 
   4  -9   7        1.49        0.31      2.26 o 
  -7  -8   7       55.28       65.82      5.52 o 
  -6  -8   7        1.73        4.26      3.10 o 
  -5  -8   7      185.95      172.18      9.73 o 
  -4  -8   7        5.71        6.24      2.82 o 
  -3  -8   7       50.55       50.88      6.23 o 
  -2  -8   7       26.37       31.99      4.06 o 
  -1  -8   7      120.05      126.44      4.69 o 
   0  -8   7       37.23       40.26      4.42 o 
   1  -8   7       55.91       54.74      2.99 o 
   2  -8   7      102.34       98.73      4.32 o 
   3  -8   7        4.98        2.80      1.83 o 
   4  -8   7        6.62        7.82      2.57 o 
   5  -8   7       19.91       26.93      3.74 o 
  -8  -7   7       19.04       17.05      3.86 o 
  -7  -7   7       13.51        7.15      3.08 o 
  -6  -7   7       52.22       50.30      4.55 o 
  -5  -7   7      402.20      375.20     32.85 o 
  -4  -7   7       48.83       40.21      4.51 o 
  -3  -7   7        0.67        0.57      1.09 o 
  -2  -7   7        2.74        4.53      1.31 o 
  -1  -7   7      222.87      231.05      7.19 o 
   0  -7   7       86.23       78.73      3.46 o 
   1  -7   7        5.36        6.64      1.53 o 
   2  -7   7        2.87        2.09      1.51 o 
   3  -7   7        0.10        0.90      1.52 o 
   4  -7   7        7.45        5.14      2.07 o 
   5  -7   7        4.27        2.85      2.14 o 
  -9  -6   7        0.14       -1.09      3.74 o 
  -8  -6   7       44.88       38.72      4.43 o 
  -7  -6   7        0.15        3.43      2.84 o 
  -6  -6   7      221.74      239.97     10.36 o 
  -5  -6   7        0.63       -0.35      2.39 o 
  -4  -6   7      106.85      121.10      5.92 o 
  -3  -6   7       50.15       49.40      3.97 o 
  -2  -6   7       18.95       20.54      1.73 o 
  -1  -6   7      202.50      206.40      6.48 o 
   0  -6   7        0.16       -0.12      1.32 o 
   1  -6   7        4.62        4.06      1.47 o 
   2  -6   7       88.77      102.08      6.70 o 
   3  -6   7        7.05        9.07      1.66 o 
   4  -6   7      115.91      126.64      6.69 o 
   5  -6   7        4.20        3.79      2.07 o 
   6  -6   7        2.40        4.39      2.32 o 
  -9  -5   7        1.16        5.29      3.43 o 
  -8  -5   7        3.13       -0.60      2.73 o 
  -7  -5   7        0.32        4.75      2.73 o 
  -6  -5   7       27.82       29.46      3.97 o 
  -5  -5   7      242.73      218.56      6.80 o 
  -4  -5   7      289.46      305.38      8.95 o 
  -3  -5   7      133.20      108.69      5.55 o 
  -2  -5   7        4.93        9.30      1.28 o 
  -1  -5   7        1.80        1.76      1.14 o 
   0  -5   7        0.00        1.86      1.23 o 
   1  -5   7        3.79        3.13      1.29 o 
   2  -5   7       11.00       19.62      1.76 o 
   3  -5   7       49.86       48.64      2.64 o 
   4  -5   7       92.69       90.50      7.78 o 
   5  -5   7       15.52       16.41      4.90 o 
   6  -5   7       25.38       28.79      3.16 o 
  -9  -4   7        6.31       11.83      4.05 o 
  -8  -4   7      130.20      138.51      7.07 o 
  -7  -4   7      112.09      109.89     12.61 o 
  -6  -4   7       69.85       70.28      3.13 o 
  -5  -4   7      146.93      145.63      3.98 o 
  -4  -4   7        1.93        2.72      1.16 o 
  -3  -4   7      212.79      207.29      6.39 o 
  -2  -4   7        7.36        9.80      1.95 o 
  -1  -4   7      159.22      142.81      4.72 o 
   0  -4   7       19.61       20.16      1.74 o 
   1  -4   7      154.95      170.03      5.48 o 
   2  -4   7      242.00      232.03      8.06 o 
   3  -4   7        9.16        9.01      1.50 o 
   4  -4   7        6.89        6.61      1.93 o 
   5  -4   7       21.11       22.30      2.72 o 
   6  -4   7        0.13        0.75      2.00 o 
 -10  -3   7        0.11        4.83      3.11 o 
  -9  -3   7        0.44       -1.25      2.65 o 
  -8  -3   7       31.58       33.37      3.47 o 
  -7  -3   7        0.13        0.88      1.82 o 
  -6  -3   7        4.94        6.84      1.44 o 
  -5  -3   7      453.87      415.70     11.72 o 
  -4  -3   7       10.72       16.35      2.02 o 
  -3  -3   7      138.85      149.25      4.90 o 
  -2  -3   7       10.35        9.91      1.35 o 
  -1  -3   7      182.58      199.60      6.13 o 
   0  -3   7      170.91      186.15      5.87 o 
   1  -3   7        3.82        3.32      1.30 o 
   2  -3   7       71.27       67.03      6.59 o 
   3  -3   7       72.55       74.85      4.78 o 
   4  -3   7       20.00       20.77      2.48 o 
   5  -3   7        0.45        0.53      1.73 o 
   6  -3   7       25.87       24.83      2.91 o 
   7  -3   7        0.02        0.00      2.18 o 
 -10  -2   7       24.15       22.11      3.89 o 
  -9  -2   7       10.41        7.16      3.11 o 
  -8  -2   7      273.87      266.07      9.31 o 
  -7  -2   7       32.03       33.60      2.12 o 
  -6  -2   7      170.37      159.12      6.32 o 
  -5  -2   7       12.07       13.44      1.54 o 
  -4  -2   7      116.78      118.69      4.12 o 
  -3  -2   7       41.73       41.62      2.31 o 
  -2  -2   7      299.65      299.55      8.72 o 
  -1  -2   7     1279.64     1408.65     37.28 o 
   0  -2   7        3.60        2.51      3.66 o 
   1  -2   7      549.52      522.59     18.95 o 
   2  -2   7      185.63      184.74      5.80 o 
   3  -2   7      384.66      405.87     11.49 o 
   4  -2   7       26.32       27.25      2.66 o 
   5  -2   7       62.85       66.20      5.37 o 
   6  -2   7        7.70        6.49      2.15 o 
   7  -2   7        7.38       12.61      2.80 o 
 -11  -1   7        7.84        8.87      3.27 o 
 -10  -1   7       43.14       44.06      4.98 o 
  -9  -1   7      147.09      138.91      6.38 o 
  -8  -1   7      322.90      334.02     11.42 o 
  -7  -1   7      223.08      225.58      6.80 o 
  -6  -1   7        2.87        1.09      1.13 o 
  -5  -1   7      400.17      395.02     10.02 o 
  -4  -1   7        2.30        0.09      1.17 o 
  -3  -1   7       82.53       84.37      3.97 o 
  -2  -1   7      219.12      221.57      6.70 o 
  -1  -1   7      342.18      388.15     10.94 o 
   0  -1   7      363.26      397.45     11.16 o 
   1  -1   7        3.44        2.98      1.17 o 
   2  -1   7       12.57       10.80      1.73 o 
   3  -1   7        0.13        0.79      1.06 o 
   4  -1   7       19.94       19.85      2.51 o 
   5  -1   7      241.82      258.61     10.25 o 
   6  -1   7        2.15        0.43      2.88 o 
 -11   0   7       14.31        9.50      3.27 o 
 -10   0   7        1.59        1.56      2.80 o 
  -9   0   7      520.76      513.07     18.14 o 
  -8   0   7       17.47       16.57      2.24 o 
  -7   0   7      402.58      414.58     13.75 o 
  -6   0   7      197.13      200.12      5.50 o 
  -5   0   7      122.93      141.19      4.22 o 
  -4   0   7       55.10       65.96      2.57 o 
  -3   0   7       20.41       20.08      1.67 o 
  -2   0   7       92.35       74.36      4.27 o 
  -1   0   7      950.62      952.27     26.33 o 
   0   0   7       53.01       42.59      2.66 o 
   1   0   7       16.12       17.57      1.87 o 
   2   0   7      110.27      106.28      3.88 o 
   3   0   7      179.73      152.89      5.02 o 
   4   0   7      113.44      102.13      5.25 o 
   5   0   7        9.49       10.22      2.16 o 
   6   0   7       19.99       15.21      3.74 o 
 -11   1   7       14.48        9.50      3.43 o 
 -10   1   7        0.11        0.49      1.86 o 
  -9   1   7       20.22       21.58      5.37 o 
  -8   1   7       90.67       96.19      4.72 o 
  -7   1   7      192.81      202.11      7.65 o 
  -6   1   7      145.25      144.73      8.28 o 
  -5   1   7       62.94       61.51      2.43 o 
  -4   1   7       10.21       12.01      2.28 o 
  -3   1   7      687.17      755.08     20.48 o 
  -2   1   7      120.93      114.05      4.08 o 
  -1   1   7       20.68       29.71      2.01 o 
   0   1   7        8.16       14.45      1.59 o 
   1   1   7      131.49      125.33      5.65 o 
   2   1   7        2.38        2.77      1.31 o 
   3   1   7       14.47       11.63      1.48 o 
   4   1   7       54.47       57.02      3.75 o 
   5   1   7       20.58       14.78      2.46 o 
   6   1   7       63.78       64.35      4.46 o 
 -10   2   7        2.09       -0.54      1.98 o 
  -9   2   7       43.74       46.91      3.52 o 
  -8   2   7      464.36      449.25     15.08 o 
  -7   2   7       40.05       35.73      3.03 o 
  -6   2   7      386.98      427.86     14.20 o 
  -5   2   7        0.13        1.56      1.03 o 
  -4   2   7        0.29        0.42      1.08 o 
  -3   2   7      114.53      112.18      4.16 o 
  -2   2   7      212.23      224.23      6.95 o 
  -1   2   7        0.39        0.73      1.42 o 
   0   2   7      288.66      288.00     11.14 o 
   1   2   7       24.85       19.76      1.93 o 
   2   2   7       77.12       79.43      3.49 o 
   3   2   7       31.59       22.52      1.93 o 
   4   2   7       59.13       67.95      4.40 o 
   5   2   7        2.55        0.71      2.57 o 
   6   2   7       49.03       52.80      4.83 o 
 -10   3   7        3.31        2.73      5.29 o 
  -9   3   7       13.82       13.21      2.64 o 
  -8   3   7        0.30        0.12      2.08 o 
  -7   3   7       10.14        9.57      2.14 o 
  -6   3   7       93.92       91.22      4.51 o 
  -5   3   7      237.65      241.11      7.38 o 
  -4   3   7      517.73      511.02     14.35 o 
  -3   3   7       37.05       42.93      3.61 o 
  -2   3   7      184.12      177.20      6.12 o 
  -1   3   7        2.45        1.43      1.49 o 
   0   3   7       27.45       29.56      2.27 o 
   1   3   7       34.56       32.58      3.70 o 
   2   3   7        0.01        1.58      1.90 o 
   3   3   7        1.47        1.36      1.42 o 
   4   3   7        0.84        1.03      2.16 o 
   5   3   7        0.06        3.71      2.19 o 
 -10   4   7        8.37       13.07      2.81 o 
  -9   4   7        0.77        1.95      2.20 o 
  -8   4   7       34.30       34.49      3.50 o 
  -7   4   7       97.85       93.97      8.48 o 
  -6   4   7      170.19      174.58      7.09 o 
  -5   4   7        2.59        1.53      1.77 o 
  -4   4   7        4.09        2.21      1.86 o 
  -3   4   7        2.38        0.67      1.58 o 
  -2   4   7      235.81      240.29     13.89 o 
  -1   4   7      284.03      293.76      9.04 o 
   0   4   7       84.87       88.85      3.92 o 
   1   4   7      411.42      401.50     11.87 o 
   2   4   7       25.54       21.07      4.09 o 
   3   4   7       37.63       41.45      2.68 o 
   4   4   7        0.21        2.63      4.83 o 
   5   4   7        2.69        2.27      3.50 o 
  -9   5   7        0.90        1.16      2.30 o 
  -8   5   7       21.63       24.21      3.08 o 
  -7   5   7       64.22       58.92      4.07 o 
  -6   5   7       85.84       82.94      5.60 o 
  -5   5   7       17.50       16.03      2.31 o 
  -4   5   7       13.76       14.28      2.30 o 
  -3   5   7       49.60       35.78      2.85 o 
  -2   5   7      299.10      276.06      8.76 o 
  -1   5   7       33.67       26.78      3.05 o 
   0   5   7        0.00        1.52      1.69 o 
   1   5   7       13.15       10.36      1.96 o 
   2   5   7      136.84      123.74      4.99 o 
   3   5   7        2.24        2.60      1.78 o 
   4   5   7       38.74       45.23      4.44 o 
  -9   6   7       15.94       22.61      3.25 o 
  -8   6   7       36.97       36.11      4.05 o 
  -7   6   7        3.17        1.17      2.57 o 
  -6   6   7       34.73       31.06      3.89 o 
  -5   6   7      103.25      105.24      4.79 o 
  -4   6   7       98.28      100.93      4.74 o 
  -3   6   7      163.93      158.05      6.18 o 
  -2   6   7        0.01       -1.93      1.93 o 
  -1   6   7      284.33      292.78     13.16 o 
   0   6   7        3.25        0.88      1.91 o 
   1   6   7      125.94      115.61      6.51 o 
   2   6   7       14.10       15.59      2.23 o 
   3   6   7       29.54       29.58      3.75 o 
  -8   7   7        2.56        7.14      2.75 o 
  -7   7   7        0.02       -2.30      2.30 o 
  -6   7   7        5.49        6.57      2.48 o 
  -5   7   7       15.87       17.64      2.86 o 
  -4   7   7       97.63      101.17      4.93 o 
  -3   7   7       84.73       83.26      6.06 o 
  -2   7   7        0.37        0.71      3.94 o 
  -1   7   7        1.04       -0.72      2.05 o 
   0   7   7      192.03      200.26      7.56 o 
   1   7   7       33.93       38.05      3.14 o 
   2   7   7       23.84       33.97      3.14 o 
  -7   8   7       28.10       37.78      4.02 o 
  -6   8   7        4.97        1.17      2.64 o 
  -5   8   7        0.60       -0.39      2.42 o 
  -4   8   7       20.64       23.83      4.55 o 
  -3   8   7        5.13        6.45      2.40 o 
  -2   8   7        9.10        8.90      2.54 o 
  -1   8   7        1.10       -1.47      2.15 o 
   0   8   7      128.32      110.50      9.06 o 
   1   8   7       42.35       44.38      4.88 o 
  -4   9   7       33.19       37.15      4.90 o 
  -3   9   7        5.16        9.12      2.61 o 
  -2   9   7       38.02       38.68      4.13 o 
  -3 -10   8        1.99        1.97      4.13 o 
  -2 -10   8       44.90       46.77      5.22 o 
  -1 -10   8        8.22        4.24      4.36 o 
   0 -10   8       32.04       31.63      2.60 o 
   1 -10   8       23.51       24.42      2.80 o 
  -5  -9   8        9.11        9.14      4.59 o 
  -4  -9   8        0.25        1.46      5.22 o 
  -3  -9   8      115.71      118.13      7.40 o 
  -2  -9   8       18.67       16.04      3.48 o 
  -1  -9   8       47.20       49.04      4.29 o 
   0  -9   8        2.16        1.84      1.56 o 
   1  -9   8        0.05        1.32      1.67 o 
   2  -9   8        3.12        1.96      1.77 o 
   3  -9   8        0.64       -0.93      2.49 o 
  -7  -8   8        8.48        5.59      3.30 o 
  -6  -8   8       27.09       26.28      3.96 o 
  -5  -8   8       77.59       79.12      5.86 o 
  -4  -8   8       17.46       13.59      4.44 o 
  -3  -8   8        5.08        6.46      2.79 o 
  -2  -8   8       39.17       41.10      2.82 o 
  -1  -8   8        0.59        0.85      1.63 o 
   0  -8   8       85.79       86.26      6.53 o 
   1  -8   8        0.12        0.57      1.54 o 
   2  -8   8       37.36       37.78      2.72 o 
   3  -8   8        1.99       -1.34      1.96 o 
   4  -8   8       26.67       30.81      3.36 o 
  -8  -7   8        1.01        3.25      3.28 o 
  -7  -7   8       24.33       17.88      3.72 o 
  -6  -7   8        0.01        1.00      2.82 o 
  -5  -7   8      105.00       99.65      5.99 o 
  -4  -7   8        7.77        6.23      4.44 o 
  -3  -7   8      256.82      279.56     10.37 o 
  -2  -7   8       30.30       40.83      2.54 o 
  -1  -7   8       23.88       25.95      2.32 o 
   0  -7   8        0.88       -0.48      1.37 o 
   1  -7   8       27.06       29.18      2.36 o 
   2  -7   8      107.82      111.34     11.64 o 
   3  -7   8       34.95       30.24      2.54 o 
   4  -7   8       21.02       27.55      4.67 o 
  -8  -6   8      102.96       99.43      7.55 o 
  -7  -6   8       20.61       23.75      3.55 o 
  -6  -6   8       12.78       11.01      3.10 o 
  -5  -6   8        0.00       -1.28      2.43 o 
  -4  -6   8      207.60      195.22      6.31 o 
  -3  -6   8      119.85      104.42      4.00 o 
  -2  -6   8        0.56        1.46      1.19 o 
  -1  -6   8      185.00      170.90      9.24 o 
   0  -6   8        1.64        2.35      1.35 o 
   1  -6   8       21.91       18.21      1.98 o 
   2  -6   8      197.81      206.07      8.83 o 
   3  -6   8        1.50        1.49      1.56 o 
   4  -6   8        1.49        2.92      1.98 o 
   5  -6   8        6.33        0.99      3.35 o 
  -9  -5   8       12.16       17.28      4.83 o 
  -8  -5   8       15.68       21.08      3.55 o 
  -7  -5   8      136.94      135.01      7.07 o 
  -6  -5   8       13.19       12.12      2.90 o 
  -5  -5   8      155.70      166.07      5.59 o 
  -4  -5   8       90.16       85.70      3.52 o 
  -3  -5   8       10.18       11.91      1.52 o 
  -2  -5   8       11.56        9.96      1.76 o 
  -1  -5   8       58.80       62.46      2.93 o 
   0  -5   8      161.77      161.78      5.47 o 
   1  -5   8       60.45       57.93      2.90 o 
   2  -5   8        9.05        5.59      1.57 o 
   3  -5   8       33.77       34.83      2.69 o 
   4  -5   8       82.93       83.41     10.28 o 
   5  -5   8       11.92       18.60      2.66 o 
 -10  -4   8       31.72       44.84      5.76 o 
  -9  -4   8       54.97       52.62      6.23 o 
  -8  -4   8       10.32        9.65      4.20 o 
  -7  -4   8      254.07      261.88     10.84 o 
  -6  -4   8      154.23      144.66      5.24 o 
  -5  -4   8      137.61      122.44      4.47 o 
  -4  -4   8       31.99       39.35      2.30 o 
  -3  -4   8      213.83      201.33      6.37 o 
  -2  -4   8       28.39       26.78      1.96 o 
  -1  -4   8        1.21        2.59      1.31 o 
   0  -4   8       96.72       98.11      7.60 o 
   1  -4   8        0.69        0.02      1.32 o 
   2  -4   8       21.40       22.74      2.02 o 
   3  -4   8       79.86       79.08      5.60 o 
   4  -4   8        1.12        1.14      1.82 o 
   5  -4   8       38.30       52.45      3.94 o 
   6  -4   8       12.14       14.79      2.96 o 
 -10  -3   8        3.06       -1.40      2.96 o 
  -9  -3   8       13.57       16.35      3.89 o 
  -7  -3   8      143.98      140.97      7.47 o 
  -6  -3   8       74.83       70.21      3.21 o 
  -5  -3   8       18.15       20.68      1.83 o 
  -4  -3   8      266.59      290.88      8.59 o 
  -3  -3   8      190.49      203.36      6.41 o 
  -2  -3   8      119.32      120.92      4.28 o 
  -1  -3   8      427.94      394.36     11.24 o 
   0  -3   8       49.23       51.28      2.64 o 
   1  -3   8        2.83        2.43      1.57 o 
   2  -3   8        0.11        0.43      1.42 o 
   3  -3   8       24.08       26.66      2.72 o 
   4  -3   8        0.08        1.47      1.96 o 
   5  -3   8        4.76        4.53      2.10 o 
   6  -3   8      120.94      132.64      6.65 o 
 -10  -2   8       10.18       11.05      3.58 o 
  -9  -2   8        7.71        8.10      3.43 o 
  -8  -2   8      180.51      187.70      7.25 o 
  -7  -2   8       57.39       55.70      2.81 o 
  -6  -2   8        0.30        1.73      1.33 o 
  -5  -2   8      162.91      153.94      6.21 o 
  -4  -2   8       53.72       57.49      4.28 o 
  -3  -2   8       86.73       86.09      4.14 o 
  -2  -2   8        0.13        1.38      1.71 o 
  -1  -2   8      221.73      209.11      6.49 o 
   0  -2   8      118.23      110.93      4.31 o 
   1  -2   8       78.31       82.35      7.74 o 
   2  -2   8        4.89        2.89      1.25 o 
   3  -2   8       18.87       20.37      3.58 o 
   4  -2   8        0.53        3.09      1.86 o 
   5  -2   8       14.50       13.77      4.90 o 
   6  -2   8       42.71       37.98      3.49 o 
 -10  -1   8        0.01       -0.16      2.96 o 
  -9  -1   8       46.82       39.28      3.10 o 
  -8  -1   8        6.33        5.93      2.18 o 
  -7  -1   8       12.69       14.83      1.95 o 
  -6  -1   8       18.01       17.29      1.75 o 
  -5  -1   8       97.59       91.72      3.61 o 
  -4  -1   8      150.80      134.61      4.65 o 
  -3  -1   8      549.66      525.32     19.73 o 
  -2  -1   8       11.44       11.38      1.57 o 
  -1  -1   8       41.62       53.41      2.82 o 
   0  -1   8       85.54       78.46      3.34 o 
   1  -1   8       21.50       22.72      1.79 o 
   2  -1   8        3.26        2.93      1.26 o 
   3  -1   8       34.32       34.01      3.03 o 
   4  -1   8      179.69      189.11      8.03 o 
   5  -1   8        0.19       -0.38      3.19 o 
   6  -1   8       25.64       17.36      3.19 o 
 -10   0   8        4.04        6.54      2.96 o 
  -9   0   8        0.19        0.81      1.83 o 
  -8   0   8       21.70       18.30      5.45 o 
  -7   0   8       18.15       17.56      2.32 o 
  -6   0   8       36.61       43.94      2.52 o 
  -5   0   8      438.46      478.86     11.91 o 
  -4   0   8       12.96       14.45      1.67 o 
  -3   0   8       25.76       25.42      2.00 o 
  -2   0   8       25.47       30.65      2.86 o 
  -1   0   8      264.67      261.60     20.61 o 
   0   0   8       52.77       64.67      2.98 o 
   1   0   8       12.30       13.19      1.64 o 
   2   0   8      331.18      309.58     14.15 o 
   3   0   8      177.31      167.30     11.60 o 
   4   0   8        0.02        0.28      2.72 o 
   5   0   8        4.98        5.31      2.65 o 
 -10   1   8        0.35        1.70      3.19 o 
  -9   1   8       14.91       13.23      2.41 o 
  -8   1   8       24.49       17.67      2.42 o 
  -7   1   8       13.60       13.43      2.21 o 
  -6   1   8       37.98       36.10      2.27 o 
  -5   1   8      320.68      356.84      9.14 o 
  -4   1   8        4.71        7.57      1.81 o 
  -3   1   8       89.30      103.72      4.02 o 
  -2   1   8      237.59      243.25      7.50 o 
  -1   1   8      164.14      143.59      5.02 o 
   0   1   8      269.29      244.92      7.56 o 
   1   1   8      121.47      108.16      4.14 o 
   2   1   8      358.48      346.11     12.15 o 
   3   1   8       41.66       43.69      3.59 o 
   4   1   8        8.62        9.31      2.29 o 
   5   1   8       39.73       52.53      4.18 o 
 -10   2   8       30.95       37.18      5.99 o 
  -9   2   8        1.23        3.58      3.11 o 
  -8   2   8       20.48       23.09      2.75 o 
  -7   2   8        1.78        3.63      3.89 o 
  -6   2   8       93.59       94.25      6.46 o 
  -5   2   8      248.13      266.34      8.17 o 
  -4   2   8       30.29       26.57      2.14 o 
  -3   2   8       23.53       27.92      2.24 o 
  -2   2   8      191.43      189.55      6.26 o 
  -1   2   8       10.57        9.08      2.07 o 
   0   2   8      649.92      612.75     28.89 o 
   1   2   8        6.51        4.23      1.60 o 
   2   2   8       79.58       69.89      3.40 o 
   3   2   8        2.81        2.91      5.92 o 
   4   2   8       99.59       97.55      6.54 o 
   5   2   8       12.42       11.61      2.59 o 
 -10   3   8        1.63        1.69      2.36 o 
  -9   3   8        0.14       -0.63      2.49 o 
  -8   3   8        1.52        0.27      2.08 o 
  -7   3   8      111.17      107.16      5.17 o 
  -6   3   8       31.26       28.92      2.86 o 
  -5   3   8      124.89      120.66      4.63 o 
  -4   3   8      115.68      101.76      5.81 o 
  -3   3   8        1.81        1.89      2.23 o 
  -2   3   8      406.08      379.71     20.00 o 
  -1   3   8       55.43       60.40      3.23 o 
   0   3   8      139.00      143.26      5.28 o 
   1   3   8      155.52      133.19      5.02 o 
   2   3   8       16.70       22.62      2.20 o 
   3   3   8       58.51       60.07      8.25 o 
   4   3   8      154.66      138.50      9.57 o 
 -10   4   8        7.72        6.38      3.89 o 
  -9   4   8        0.15        0.07      2.19 o 
  -8   4   8      235.04      240.16     21.72 o 
  -7   4   8       87.59       81.70      7.01 o 
  -6   4   8       41.92       44.60      3.58 o 
  -5   4   8        2.22        2.67      2.45 o 
  -4   4   8      144.22      142.12      6.61 o 
  -3   4   8      109.93      131.34      5.08 o 
  -2   4   8        3.59        7.11      1.94 o 
  -1   4   8        1.55        0.83      1.80 o 
   0   4   8        0.16        0.94      1.63 o 
   1   4   8      156.15      164.95      5.99 o 
   2   4   8      122.94      125.33      4.98 o 
   3   4   8       53.02       58.16      4.55 o 
   4   4   8       12.53       16.23      3.10 o 
  -9   5   8       20.39       17.84      3.08 o 
  -8   5   8       50.30       43.72      7.01 o 
  -7   5   8        3.51        2.79      2.25 o 
  -6   5   8        1.10        2.29      2.14 o 
  -5   5   8      251.47      252.72      9.22 o 
  -4   5   8       69.92       66.29      3.84 o 
  -3   5   8        4.91        4.78      1.92 o 
  -2   5   8        0.02       -0.65      1.79 o 
  -1   5   8       35.52       33.93      3.74 o 
   0   5   8        8.80       10.00      3.15 o 
   1   5   8       83.25       74.95      3.87 o 
   2   5   8       69.84       66.19      3.67 o 
   3   5   8        2.80       12.85      9.65 o 
  -8   6   8        2.17        4.14      2.48 o 
  -7   6   8       53.45       51.29      5.14 o 
  -6   6   8       58.95       48.93      3.96 o 
  -5   6   8        0.07        1.52      2.49 o 
  -4   6   8      132.13      143.50      8.23 o 
  -3   6   8       40.42       36.49      6.66 o 
  -2   6   8       39.52       39.44      3.23 o 
  -1   6   8       35.13       41.37      7.72 o 
   0   6   8       29.09       28.14      2.84 o 
   1   6   8       24.42       18.84      2.48 o 
   2   6   8        3.72        2.80      2.06 o 
  -7   7   8        3.30        4.05      2.59 o 
  -6   7   8       31.79       37.75      3.97 o 
  -5   7   8        3.74       -0.33      2.36 o 
  -4   7   8       90.94      103.42      6.38 o 
  -3   7   8       78.07       78.53      4.59 o 
  -2   7   8        0.20       -1.68      2.12 o 
  -1   7   8        0.23       -1.33      2.94 o 
   0   7   8        1.69        2.62      3.63 o 
   1   7   8        0.90       -1.93      1.93 o 
  -5   8   8        0.89        0.00      3.50 o 
  -4   8   8        0.29       -2.35      2.35 o 
  -3   8   8        2.84        2.31      2.40 o 
  -2   8   8        4.61        8.36      3.66 o 
  -1   8   8       20.35       22.81      3.21 o 
  -5  -9   9        1.45        2.65      5.14 o 
  -4  -9   9        2.25       -1.46      3.02 o 
  -3  -9   9       43.73       40.57      4.49 o 
  -2  -9   9       78.84       75.87      5.68 o 
  -1  -9   9        3.88        5.48      1.70 o 
   0  -9   9        5.83        5.19      1.74 o 
   1  -9   9        0.07       -1.66      1.66 o 
  -6  -8   9        4.26        5.39      3.35 o 
  -5  -8   9        4.47        7.87      5.68 o 
  -4  -8   9       58.04       64.46      5.24 o 
  -3  -8   9        3.11        0.86      2.75 o 
  -2  -8   9       43.58       40.98      2.64 o 
  -1  -8   9        2.00        1.87      1.87 o 
   0  -8   9       19.32       18.62      2.85 o 
   1  -8   9       27.02       36.65      4.72 o 
   2  -8   9        0.05       -1.83      2.32 o 
  -7  -7   9        7.43        7.50      3.21 o 
  -6  -7   9        4.80        5.46      4.51 o 
  -5  -7   9       25.29       23.25      3.55 o 
  -4  -7   9       78.13       70.65      5.24 o 
  -3  -7   9       76.28       72.45      6.04 o 
  -2  -7   9        7.95        6.60      1.53 o 
  -1  -7   9       23.51       29.12      2.28 o 
   0  -7   9        0.44        0.93      1.48 o 
   1  -7   9       26.05       32.89      4.21 o 
   2  -7   9        0.21       -1.49      1.49 o 
   3  -7   9       45.47       47.22      3.77 o 
  -8  -6   9        0.02        1.46      2.97 o 
  -7  -6   9       72.16       72.27      5.41 o 
  -6  -6   9       51.83       53.90      4.56 o 
  -5  -6   9       12.30       15.56      3.10 o 
  -4  -6   9        0.42        0.30      1.69 o 
  -3  -6   9       25.08       25.45      2.55 o 
  -2  -6   9       14.35       13.51      2.28 o 
  -1  -6   9       29.56       28.36      2.17 o 
   0  -6   9       28.77       32.64      2.47 o 
   1  -6   9       91.07      101.87      4.18 o 
   2  -6   9       10.51       13.24      1.98 o 
   3  -6   9       14.41        9.99      2.96 o 
   4  -6   9       90.63      100.55      5.56 o 
  -9  -5   9        0.69        0.31      4.36 o 
  -8  -5   9       32.27       30.20      5.29 o 
  -7  -5   9        6.17        8.23      2.81 o 
  -6  -5   9        7.21        9.98      2.92 o 
  -5  -5   9      172.38      159.22      5.52 o 
  -4  -5   9       61.36       66.23      4.98 o 
  -3  -5   9       48.70       37.00      2.37 o 
  -2  -5   9       31.58       27.19      2.13 o 
  -1  -5   9       32.86       29.03      2.20 o 
   0  -5   9        2.50        1.96      1.45 o 
   1  -5   9      197.75      181.47      8.12 o 
   2  -5   9        2.32        2.09      1.56 o 
   3  -5   9        5.32       10.63      2.37 o 
   4  -5   9       42.00       30.83      6.54 o 
  -8  -4   9        0.67        8.10      4.20 o 
  -7  -4   9      203.34      208.42     13.00 o 
  -6  -4   9        1.81        0.80      1.44 o 
  -5  -4   9        6.49        8.21      1.77 o 
  -4  -4   9      111.35      118.26      4.42 o 
  -3  -4   9       36.73       35.47      2.35 o 
  -2  -4   9       83.75       78.70      3.37 o 
  -1  -4   9      310.39      306.46      9.19 o 
   0  -4   9       66.79       74.54      3.45 o 
   1  -4   9        6.68        4.95      1.81 o 
   2  -4   9      100.31       98.66      8.43 o 
   3  -4   9       51.16       49.74      3.64 o 
   4  -4   9        0.00       -1.76      4.28 o 
   5  -4   9        3.64        5.70      2.38 o 
 -10  -3   9       14.91       16.97      4.51 o 
  -9  -3   9        9.67        6.38      3.74 o 
  -8  -3   9       13.64       16.19      3.89 o 
  -7  -3   9        0.50        1.52      1.71 o 
  -6  -3   9       17.89       13.86      1.98 o 
  -5  -3   9      124.71      119.58      4.51 o 
  -4  -3   9      162.57      156.01      5.38 o 
  -3  -3   9      138.92      130.91      6.48 o 
  -2  -3   9      177.49      174.92      5.85 o 
  -1  -3   9      188.70      166.86      6.94 o 
   0  -3   9      887.08      918.04     31.82 o 
   1  -3   9       46.12       37.27      3.54 o 
   2  -3   9      180.56      192.11      7.08 o 
   3  -3   9        6.22        8.15      2.13 o 
   4  -3   9       20.05       16.52      3.35 o 
   5  -3   9        7.14        9.42      2.39 o 
 -10  -2   9      121.16      128.75      9.03 o 
  -9  -2   9       31.15       40.79      5.14 o 
  -8  -2   9       35.77       37.23      3.02 o 
  -7  -2   9       79.67       77.84      3.43 o 
  -6  -2   9       12.43       14.09      1.72 o 
  -5  -2   9       32.51       39.70      3.01 o 
  -4  -2   9       18.08       15.86      2.09 o 
  -3  -2   9       10.13       10.10      1.68 o 
  -2  -2   9       30.42       24.66      2.06 o 
  -1  -2   9      411.08      401.30     15.95 o 
   0  -2   9     1521.06     1541.49     40.99 o 
   1  -2   9        1.26        1.24      1.38 o 
   2  -2   9      156.96      145.34     18.99 o 
   3  -2   9       40.62       45.93      7.32 o 
   4  -2   9       31.61       33.78      7.40 o 
   5  -2   9        8.08        4.44      2.30 o 
 -10  -1   9       12.21       15.41      3.89 o 
  -9  -1   9       18.22       15.26      3.74 o 
  -8  -1   9       92.26       87.57      4.75 o 
  -7  -1   9       99.69       87.35      4.43 o 
  -6  -1   9      100.21       90.10      3.77 o 
  -5  -1   9      119.61      125.56      4.58 o 
  -4  -1   9       15.42       12.79      1.73 o 
  -3  -1   9       17.87       20.45      2.04 o 
  -2  -1   9       14.97       10.51      1.64 o 
  -1  -1   9      214.23      228.67      7.20 o 
   0  -1   9       42.84       44.52      2.64 o 
   1  -1   9      124.03      112.75      4.27 o 
   2  -1   9       13.03       10.05      1.61 o 
   3  -1   9       54.06       50.01      6.23 o 
   4  -1   9        7.59        5.60      2.14 o 
   5  -1   9        0.47        1.54      2.14 o 
 -10   0   9       16.24       17.90      4.05 o 
  -9   0   9       21.00       33.96      3.17 o 
  -8   0   9      175.43      172.07      6.97 o 
  -7   0   9       13.39       13.47      2.21 o 
  -6   0   9       39.87       36.32      2.39 o 
  -5   0   9       30.58       27.35      2.19 o 
  -4   0   9        8.60        7.32      1.59 o 
  -3   0   9        0.52        1.53      1.47 o 
  -2   0   9      129.34      138.14      8.95 o 
  -1   0   9       96.01       89.47      3.77 o 
   0   0   9       63.70       63.29      3.51 o 
   1   0   9      132.62      125.99      9.15 o 
   2   0   9       49.29       47.90      6.18 o 
   3   0   9        1.24        1.60      2.11 o 
   4   0   9       17.80       20.56      8.33 o 
   5   0   9        3.22        4.67      2.65 o 
 -10   1   9       20.90       18.52      2.73 o 
  -9   1   9       27.80       23.54      2.79 o 
  -8   1   9        0.09        0.06      1.92 o 
  -7   1   9       45.42       46.67      3.39 o 
  -6   1   9        0.15       -0.96      1.39 o 
  -5   1   9       51.42       54.47      2.98 o 
  -4   1   9       63.53       60.08      4.77 o 
  -3   1   9       22.92       20.34      2.47 o 
  -2   1   9        8.46        7.60      1.74 o 
  -1   1   9       75.09       73.83      5.57 o 
   0   1   9       11.12       11.13      1.89 o 
   1   1   9       11.12       10.07      1.73 o 
   2   1   9      141.19      144.39      5.25 o 
   3   1   9       25.12       24.17      5.22 o 
   4   1   9        0.73        5.29      2.54 o 
 -10   2   9       26.76       18.55      3.58 o 
  -9   2   9       35.07       34.31      4.44 o 
  -8   2   9       35.18       30.60      3.03 o 
  -7   2   9      145.99      138.71      6.21 o 
  -6   2   9       31.23       32.07      2.97 o 
  -5   2   9        3.84        3.50      1.68 o 
  -4   2   9        0.01       -0.52      1.56 o 
  -3   2   9       70.14       60.88      3.29 o 
  -2   2   9       84.01       80.10      3.87 o 
  -1   2   9       41.65       42.82      2.94 o 
   0   2   9       22.99       19.37      2.15 o 
   1   2   9        0.14        1.16      1.69 o 
   2   2   9       40.54       43.71      2.87 o 
   3   2   9        0.18        0.11      2.27 o 
   4   2   9       11.43       12.72      5.06 o 
  -9   3   9       11.94        9.72      2.57 o 
  -8   3   9       30.44       32.34      3.23 o 
  -7   3   9       40.62       36.20     11.05 o 
  -6   3   9        2.08        0.08      2.09 o 
  -5   3   9       50.51       54.59      3.22 o 
  -4   3   9       81.72       88.10      4.19 o 
  -3   3   9      295.75      303.12      9.34 o 
  -2   3   9       51.82       50.49      3.11 o 
  -1   3   9        0.92        0.96      1.68 o 
   0   3   9       26.07       24.96      2.45 o 
   1   3   9        9.65        5.92      1.85 o 
   2   3   9       60.49       55.70      4.36 o 
   3   3   9       10.71       10.32      4.75 o 
  -9   4   9       13.05       14.73      2.97 o 
  -8   4   9       61.71       67.24      8.10 o 
  -7   4   9        0.61        1.21      2.72 o 
  -6   4   9        5.81        5.37      2.31 o 
  -5   4   9      111.60      118.71      4.94 o 
  -4   4   9        4.13        1.74      2.97 o 
  -3   4   9      180.02      168.48      6.11 o 
  -2   4   9        0.01        0.07      1.93 o 
  -1   4   9       47.28       50.66      3.23 o 
   0   4   9      191.05      169.82      6.27 o 
   1   4   9       12.63       14.06      2.21 o 
   2   4   9       18.69       15.31      3.66 o 
   3   4   9       19.71       27.60      3.58 o 
  -8   5   9        7.38        5.84      3.74 o 
  -7   5   9        2.89        4.53      2.57 o 
  -6   5   9       18.80       29.02      3.30 o 
  -5   5   9        3.78        6.78      2.46 o 
  -4   5   9      129.38      108.17      7.94 o 
  -3   5   9       11.53       10.47      2.24 o 
  -2   5   9       42.26       34.85      6.77 o 
  -1   5   9       11.18        8.05      2.14 o 
   0   5   9       20.38       22.87      2.60 o 
   1   5   9        4.80        6.30      2.12 o 
   2   5   9        8.95       11.35      2.92 o 
  -7   6   9       43.36       43.43      5.76 o 
  -6   6   9        0.05        2.09      2.48 o 
  -5   6   9       18.36       19.87      3.81 o 
  -4   6   9       74.73       66.28      4.22 o 
  -3   6   9       68.23       65.09      7.82 o 
  -2   6   9      213.64      234.87      9.30 o 
  -1   6   9       38.87       40.53      4.39 o 
   0   6   9       68.97       73.36      4.23 o 
   1   6   9        2.11        1.15      2.09 o 
  -6   7   9        0.65       -1.74      2.48 o 
  -5   7   9        2.92        5.82      2.70 o 
  -4   7   9       12.20       16.87      5.06 o 
  -3   7   9       81.98       89.40      5.00 o 
  -2   7   9       15.19       11.86      2.68 o 
  -1   7   9       28.74       34.42      3.46 o 
  -2  -9  10       23.53       35.34      6.85 o 
  -5  -8  10       32.46       35.22      4.34 o 
  -4  -8  10        4.24        3.50      3.12 o 
  -3  -8  10        0.94       -1.38      2.73 o 
  -2  -8  10        2.87        2.42      1.56 o 
  -1  -8  10       69.22       59.84      4.49 o 
   0  -8  10        2.71        4.72      1.87 o 
   1  -8  10       53.13       45.09      4.53 o 
  -7  -7  10        7.78       13.08      5.29 o 
  -6  -7  10       30.71       26.38      3.96 o 
  -5  -7  10        1.17        1.56      3.89 o 
  -4  -7  10        6.39        8.31      3.12 o 
  -3  -7  10        5.16        7.32      1.65 o 
  -2  -7  10      120.27      133.47      5.08 o 
  -1  -7  10       34.00       41.24      2.74 o 
   0  -7  10       45.56       50.04      3.11 o 
   1  -7  10        0.37        2.83      1.83 o 
   2  -7  10        4.49        0.51      2.07 o 
  -7  -6  10       67.19       70.61      5.61 o 
  -6  -6  10       23.17       24.64      3.79 o 
  -5  -6  10        3.92        2.02      2.68 o 
  -4  -6  10        1.32        1.86      1.44 o 
  -3  -6  10       25.90       26.40      2.26 o 
  -2  -6  10        0.43        0.73      1.34 o 
  -1  -6  10        0.82        4.02      1.55 o 
   0  -6  10       12.51        7.14      1.80 o 
   1  -6  10       15.78       21.56      2.26 o 
   2  -6  10       11.99        8.10      2.42 o 
   3  -6  10       18.67       20.15      5.60 o 
  -8  -5  10       30.34       25.38      5.45 o 
  -7  -5  10        0.00       -2.44      2.57 o 
  -6  -5  10       10.95       12.95      8.17 o 
  -5  -5  10       37.94       43.74      2.74 o 
  -4  -5  10       44.97       47.32      2.88 o 
  -3  -5  10        8.61        3.11      1.51 o 
  -2  -5  10       44.12       37.84      2.58 o 
  -1  -5  10        2.01       -1.22      1.57 o 
   0  -5  10       40.74       38.73      2.65 o 
   1  -5  10       71.83       73.83      3.65 o 
   2  -5  10        5.18        6.22      4.28 o 
   3  -5  10        7.22        6.49      2.21 o 
  -9  -4  10       93.44      102.44      8.56 o 
  -7  -4  10        3.25        7.99      2.77 o 
  -6  -4  10      163.49      164.39      8.25 o 
  -5  -4  10        0.91        2.08      2.36 o 
  -4  -4  10        1.40        3.53      1.92 o 
  -3  -4  10       24.32       18.94      1.99 o 
  -2  -4  10        5.61        2.25      2.88 o 
  -1  -4  10        1.16        3.85      1.62 o 
   0  -4  10       13.38       12.15      2.57 o 
   1  -4  10       31.46       22.84      3.18 o 
   2  -4  10        0.27        0.24      2.02 o 
   3  -4  10        2.34       -0.79      2.96 o 
  -9  -3  10        0.82        1.09      3.58 o 
  -8  -3  10        0.12       -0.93      3.11 o 
  -7  -3  10       15.12       15.85      2.30 o 
  -6  -3  10       23.13       25.36      2.23 o 
  -5  -3  10       18.89       20.11      2.00 o 
  -4  -3  10      147.44      142.76      6.24 o 
  -3  -3  10        9.50        6.09      1.60 o 
  -2  -3  10       49.79       51.67      2.93 o 
  -1  -3  10       98.80       92.93      3.92 o 
   0  -3  10      288.23      296.50      9.05 o 
   1  -3  10       49.22       51.81      2.91 o 
   2  -3  10       25.58       27.54      2.98 o 
   3  -3  10       34.76       32.38      3.28 o 
   4  -3  10        0.82       -1.26      2.02 o 
  -9  -2  10       50.79       43.28      5.45 o 
  -8  -2  10        1.01        2.70      3.81 o 
  -7  -2  10       52.89       57.82      4.28 o 
  -6  -2  10      137.71      134.71      4.94 o 
  -5  -2  10       18.26       22.55      2.13 o 
  -4  -2  10      154.65      150.46      5.39 o 
  -3  -2  10        8.05        9.25      2.22 o 
  -2  -2  10      210.54      189.87      6.29 o 
  -1  -2  10       37.87       40.41      2.96 o 
   0  -2  10       23.88       21.97      2.12 o 
   1  -2  10        1.05        2.47      1.51 o 
   2  -2  10       39.98       37.45      3.38 o 
   3  -2  10       38.99       42.68      5.37 o 
   4  -2  10       53.03       42.34      3.87 o 
  -9  -1  10       21.48       29.11      4.67 o 
  -8  -1  10      136.48      132.24      7.94 o 
  -7  -1  10        5.76        5.83      2.49 o 
  -6  -1  10      172.04      175.09      5.97 o 
  -5  -1  10        0.87        1.71      1.58 o 
  -4  -1  10      106.11       98.47      4.07 o 
  -3  -1  10      332.59      323.95      9.75 o 
  -2  -1  10       33.11       35.90      2.53 o 
  -1  -1  10       50.91       54.92      3.03 o 
   0  -1  10        1.88        4.46      1.58 o 
   1  -1  10       60.97       64.20      3.51 o 
   2  -1  10        8.29       11.04      2.96 o 
   3  -1  10        2.70       -0.55      2.14 o 
   4  -1  10       32.84       30.29      3.47 o 
  -9   0  10        8.24        8.27      2.32 o 
  -8   0  10       87.73       91.86      4.92 o 
  -7   0  10       16.01       16.10      2.39 o 
  -6   0  10        0.02       -0.24      1.59 o 
  -5   0  10       87.85       87.88      3.87 o 
  -4   0  10      186.42      192.94      6.52 o 
  -3   0  10      173.47      176.09      6.05 o 
  -2   0  10       36.10       42.04      2.76 o 
  -1   0  10       74.44       79.28      5.99 o 
   0   0  10      119.64      135.04      5.06 o 
   1   0  10       13.18       14.64      1.97 o 
   2   0  10        0.34        2.33      2.24 o 
   3   0  10       73.12       74.87      5.53 o 
  -9   1  10        3.59        0.06      2.13 o 
  -8   1  10      130.04      138.09      6.20 o 
  -7   1  10       34.38       34.60      6.77 o 
  -6   1  10        5.36        5.07      2.13 o 
  -5   1  10       62.33       53.99      3.68 o 
  -4   1  10       58.67       61.45      3.37 o 
  -3   1  10       63.28       69.61      5.83 o 
  -2   1  10      141.22      135.44      5.14 o 
  -1   1  10       23.20       16.91      2.07 o 
   0   1  10       46.51       42.23      2.82 o 
   1   1  10       43.41       51.14      3.09 o 
   2   1  10       24.05       22.68      3.02 o 
   3   1  10       17.73       20.71      3.08 o 
  -9   2  10       24.58       28.46      3.19 o 
  -8   2  10        0.92       -1.48      3.04 o 
  -7   2  10      156.36      146.35      8.87 o 
  -6   2  10        4.55        4.05      2.08 o 
  -5   2  10        9.04        9.93      2.17 o 
  -4   2  10        8.23        9.62      2.43 o 
  -3   2  10        0.84        2.41      1.81 o 
  -2   2  10      271.45      289.32      9.13 o 
  -1   2  10       18.15       12.48      2.05 o 
   0   2  10       64.96       68.02      6.42 o 
   1   2  10      116.81      121.69      7.95 o 
   2   2  10       14.87       15.53      3.00 o 
   3   2  10       13.30       15.33      2.96 o 
  -9   3  10        0.10        0.26      2.96 o 
  -8   3  10        0.86       -2.24      2.24 o 
  -7   3  10        8.20       11.14      2.59 o 
  -6   3  10       10.96       15.42      2.59 o 
  -5   3  10       18.96       21.56      2.49 o 
  -4   3  10       68.95       65.83      3.73 o 
  -3   3  10       61.81       67.44      3.74 o 
  -2   3  10       38.61       34.82      2.88 o 
  -1   3  10      118.25      121.22      5.05 o 
   0   3  10       52.20       48.59      3.22 o 
   1   3  10       45.26       40.21      4.47 o 
   2   3  10        2.84        6.35      3.74 o 
  -8   4  10        0.30        1.94      3.43 o 
  -7   4  10       70.50       71.91      9.19 o 
  -6   4  10        0.44       -0.04      4.20 o 
  -5   4  10       12.90       10.23      2.50 o 
  -4   4  10        0.97        1.84      1.96 o 
  -3   4  10      106.60      106.22      4.73 o 
  -2   4  10        1.10        1.09      2.02 o 
  -1   4  10       56.92       62.95      3.76 o 
   0   4  10       16.88       17.31      2.40 o 
   1   4  10        4.34        3.55      2.10 o 
  -7   5  10       42.30       54.05      5.22 o 
  -6   5  10      144.99      144.34      9.19 o 
  -5   5  10      112.19      134.60     16.42 o 
  -4   5  10      212.29      232.54     12.86 o 
  -3   5  10       10.56        7.20      2.32 o 
  -2   5  10        6.92        4.67      2.26 o 
  -1   5  10        0.79       -1.26      2.00 o 
   0   5  10       27.48       28.22      2.97 o 
  -6   6  10        3.28       11.67      3.03 o 
  -5   6  10       83.63       82.23      7.32 o 
  -4   6  10       20.22       21.27      3.23 o 
  -3   6  10        3.92        4.87      2.73 o 
  -2   6  10        7.02       12.11      2.56 o 
  -3  -8  11        2.42        1.56      4.20 o 
  -2  -8  11        3.22        5.74      2.02 o 
  -5  -7  11        4.69        1.18      6.15 o 
  -4  -7  11      108.39       91.37      6.18 o 
  -3  -7  11        0.98        0.63      2.93 o 
  -2  -7  11       23.72       22.70      2.36 o 
  -1  -7  11       38.51       34.71      2.97 o 
   0  -7  11        1.89        4.23      1.94 o 
  -7  -6  11        0.36        1.27      2.92 o 
  -6  -6  11       36.98       40.20      4.39 o 
  -5  -6  11       41.17       47.66      4.67 o 
  -4  -6  11        1.01        1.56      1.56 o 
  -3  -6  11       51.20       53.15      3.17 o 
  -2  -6  11       10.39        9.26      1.91 o 
  -1  -6  11        0.32        0.51      2.50 o 
   0  -6  11        2.85        4.39      1.77 o 
   1  -6  11       14.94       11.97      2.48 o 
  -7  -5  11       16.16       22.28      3.63 o 
  -6  -5  11       19.79       19.50      3.46 o 
  -5  -5  11       35.36       48.14      3.20 o 
  -4  -5  11      209.81      203.15      6.98 o 
  -3  -5  11        2.71       -0.69      1.54 o 
  -2  -5  11       12.23       16.63      2.09 o 
  -1  -5  11        0.01        1.78      1.68 o 
   0  -5  11        0.02       -0.19      1.57 o 
   1  -5  11        1.29        1.35      1.70 o 
   2  -5  11        4.36        3.32      2.23 o 
  -8  -4  11       37.29       45.30      5.92 o 
  -7  -4  11        1.00       -0.16      3.27 o 
  -6  -4  11       59.08       66.95      4.59 o 
  -5  -4  11       63.94       69.81      4.29 o 
  -4  -4  11        3.54        3.97      2.37 o 
  -3  -4  11        2.35        5.00      2.02 o 
  -2  -4  11       13.38        4.73      4.13 o 
  -1  -4  11      259.06      256.83      8.22 o 
   0  -4  11       43.42       48.56      2.99 o 
   1  -4  11        2.11        1.58      1.69 o 
   2  -4  11       28.13       32.01      3.31 o 
  -8  -3  11       20.83       15.88      4.20 o 
  -7  -3  11       28.69       28.63      2.88 o 
  -6  -3  11        8.14        8.69      1.94 o 
  -5  -3  11        9.94        5.75      1.78 o 
  -4  -3  11        4.35        2.30      1.60 o 
  -3  -3  11       69.08       59.74      4.49 o 
  -2  -3  11      332.11      309.39     10.12 o 
  -1  -3  11        4.79        2.68      1.72 o 
   0  -3  11        0.39        3.33      1.69 o 
   1  -3  11       24.59       28.99      4.18 o 
   2  -3  11        0.01        2.88      2.25 o 
  -9  -2  11      131.49      135.29      9.34 o 
  -8  -2  11       27.40       29.63      2.99 o 
  -7  -2  11        4.13        3.71      3.66 o 
  -6  -2  11       32.50       36.88      3.01 o 
  -5  -2  11        0.79        2.91      1.68 o 
  -4  -2  11      162.59      169.06      6.01 o 
  -3  -2  11        5.28        3.55      1.72 o 
  -2  -2  11       34.89       29.64      2.39 o 
  -1  -2  11        0.00        0.50      1.58 o 
   0  -2  11        0.09        0.34      2.60 o 
   1  -2  11      122.60      124.84      8.41 o 
   2  -2  11        2.15        2.02      3.66 o 
  -9  -1  11        7.51        3.43      3.74 o 
  -8  -1  11        1.45       -1.11      1.95 o 
  -7  -1  11        0.62       -1.79      1.79 o 
  -6  -1  11       11.52       12.49      3.35 o 
  -5  -1  11       44.43       49.69      3.06 o 
  -4  -1  11       32.08       30.74      2.58 o 
  -3  -1  11        3.37        7.23      1.87 o 
  -2  -1  11       62.88       60.43      3.92 o 
  -1  -1  11       64.61       84.83      8.48 o 
   0  -1  11        0.10        0.41      1.54 o 
   1  -1  11       22.65       24.88      3.19 o 
   2  -1  11       21.15       20.48      3.24 o 
  -9   0  11        0.64       -1.97      2.08 o 
  -8   0  11       33.54       34.47      3.32 o 
  -7   0  11        1.00       -0.15      1.97 o 
  -6   0  11      102.29       99.00      5.00 o 
  -5   0  11       53.91       56.94      3.35 o 
  -4   0  11       23.38       22.23      2.39 o 
  -3   0  11      117.03      105.23      4.50 o 
  -2   0  11        5.12        8.54      1.92 o 
  -1   0  11        0.25       -0.69      1.63 o 
   0   0  11        2.63       -0.90      1.68 o 
   1   0  11       26.46       25.83      3.28 o 
   2   0  11        0.13        2.32      3.66 o 
  -9   1  11       23.92       29.47      5.06 o 
  -8   1  11       10.21       13.15      2.68 o 
  -7   1  11        0.05        0.23      2.10 o 
  -6   1  11      231.65      226.78      8.75 o 
  -5   1  11       59.31       60.45      3.46 o 
  -4   1  11       31.14       34.81      2.77 o 
  -3   1  11        0.83       -0.32      1.77 o 
  -2   1  11        1.19        4.03      1.79 o 
  -1   1  11       12.52        9.76      3.20 o 
   0   1  11        5.48        4.02      1.85 o 
   1   1  11       21.70       22.36      3.74 o 
   2   1  11        3.03        0.57      2.37 o 
  -8   2  11       77.71       92.25     10.43 o 
  -7   2  11       10.21        9.73      2.53 o 
  -6   2  11        4.52        2.33      2.25 o 
  -5   2  11       71.76       84.51      7.16 o 
  -4   2  11       59.16       63.15      3.98 o 
  -3   2  11        0.47       -0.87      1.77 o 
  -2   2  11        3.67        7.01      2.03 o 
  -1   2  11       43.78       49.92      3.35 o 
   0   2  11        9.67        7.64      2.12 o 
   1   2  11       35.12       30.31      3.70 o 
  -8   3  11       77.65       70.54      4.90 o 
  -7   3  11      115.93      116.30     12.30 o 
  -6   3  11       85.05       89.90      5.38 o 
  -5   3  11        5.34        8.33      3.27 o 
  -4   3  11        2.92        5.34      2.10 o 
  -3   3  11        6.80        9.11      2.24 o 
  -2   3  11       29.11       31.64      4.91 o 
  -1   3  11        1.98        0.37      1.95 o 
   0   3  11       28.42       32.18      2.97 o 
  -7   4  11       62.23       65.89      9.50 o 
  -6   4  11        3.74        5.95      7.78 o 
  -5   4  11       37.72       42.85      3.97 o 
  -4   4  11        1.97        2.92      2.11 o 
  -3   4  11        6.70        8.19      2.34 o 
  -2   4  11       20.91       23.83      2.82 o 
  -1   4  11       25.52       25.72      2.84 o 
  -5   5  11        8.46        7.75      2.75 o 
  -4   5  11       21.62       23.59      3.32 o 
  -3   5  11       34.74       42.10      4.38 o 
  -2   5  11        1.81        2.33      2.32 o 
  -5  -6  12       12.21       13.70      3.47 o 
  -4  -6  12       21.72       20.37      2.33 o 
  -3  -6  12        1.35        3.32      1.83 o 
  -2  -6  12        3.64        4.50      2.20 o 
  -1  -6  12        0.38        1.48      1.85 o 
  -6  -5  12        5.94       13.56      3.41 o 
  -5  -5  12       27.77       28.93      2.64 o 
  -4  -5  12        7.68        9.86      2.06 o 
  -3  -5  12       19.88       23.52      3.08 o 
  -2  -5  12        5.31       13.70      3.11 o 
  -1  -5  12        3.45        3.26      1.83 o 
   0  -5  12        2.26        4.12      2.00 o 
  -7  -4  12        0.04        4.51      3.74 o 
  -6  -4  12       24.62       26.43      2.50 o 
  -5  -4  12       46.60       59.58      3.54 o 
  -4  -4  12        2.53        1.01      1.82 o 
  -3  -4  12        8.86       11.36      2.08 o 
  -2  -4  12        0.71        1.36      1.68 o 
  -1  -4  12       20.62       16.82      2.26 o 
   0  -4  12       42.18       38.18      2.91 o 
  -7  -3  12       39.19       41.13      3.40 o 
  -6  -3  12        0.13       -0.99      1.68 o 
  -5  -3  12       27.39       29.90      3.31 o 
  -4  -3  12        5.74        1.82      1.71 o 
  -3  -3  12        0.73        1.64      1.72 o 
  -2  -3  12       18.98       20.54      3.20 o 
  -1  -3  12      202.10      197.49      6.87 o 
   0  -3  12      199.87      173.85      6.36 o 
   1  -3  12       42.38       44.01     11.37 o 
  -8  -2  12      101.77       80.02      7.32 o 
  -7  -2  12        0.07       -1.74      1.90 o 
  -6  -2  12       12.36       13.12      3.19 o 
  -5  -2  12        0.82        1.87      1.77 o 
  -4  -2  12       11.26        8.14      1.94 o 
  -3  -2  12       23.05       19.05      3.35 o 
  -2  -2  12        0.03        1.02      2.25 o 
  -1  -2  12      127.92      134.92      5.75 o 
   0  -2  12       35.73       28.73      2.58 o 
   1  -2  12        5.92        4.70      2.44 o 
  -8  -1  12        5.17        6.71      4.90 o 
  -7  -1  12       15.73       13.27      2.62 o 
  -6  -1  12        3.07        7.09      2.21 o 
  -5  -1  12       95.30       97.77      4.43 o 
  -4  -1  12        2.62        3.03      1.86 o 
  -3  -1  12       34.10       39.39      4.37 o 
  -2  -1  12        4.65        6.81      1.96 o 
  -1  -1  12        4.26        3.15      1.88 o 
   0  -1  12        0.12       -1.12      2.38 o 
   1  -1  12        2.05        6.06      3.43 o 
  -8   0  12       21.78       21.48      2.90 o 
  -7   0  12       25.70       22.01      2.92 o 
  -6   0  12        4.20        7.16      2.35 o 
  -5   0  12       11.70       11.76      2.74 o 
  -4   0  12        0.89       -0.32      1.75 o 
  -3   0  12        0.64        1.53      1.96 o 
  -2   0  12        0.44        1.84      1.87 o 
  -1   0  12        5.34        2.85      2.65 o 
   0   0  12       66.86       74.85      3.97 o 
  -7   1  12       13.58       11.45      2.75 o 
  -6   1  12       18.65       21.61      3.06 o 
  -5   1  12        9.48       13.87      2.96 o 
  -4   1  12       65.59       55.86      4.34 o 
  -3   1  12        0.84        1.05      1.92 o 
  -2   1  12       47.13       55.42      3.54 o 
  -1   1  12        8.49        6.67      2.11 o 
   0   1  12        0.55        1.93      1.98 o 
  -7   2  12        4.63        1.63      4.28 o 
  -6   2  12       94.09       94.64     15.34 o 
  -5   2  12        0.42        0.68      2.19 o 
  -4   2  12        1.12        2.31      2.05 o 
  -3   2  12        1.91       -0.40      2.13 o 
  -2   2  12        0.67        1.50      2.06 o 
  -1   2  12       72.61       71.49      5.97 o 
  -6   3  12        3.91        2.86      2.57 o 
  -5   3  12        0.02       -0.92      2.25 o 
  -4   3  12       59.16       53.53      3.68 o 
  -3   3  12        0.09       -2.07      2.07 o 
  -2   3  12       11.26       13.19      2.50 o 
  -5  -4  13       31.55       34.58      4.14 o 
  -4  -4  13        0.04        2.44      1.89 o 
  -3  -4  13        5.36        2.80      1.98 o 
  -2  -4  13       64.31       51.54      8.25 o 
  -6  -3  13       22.19       21.33      4.51 o 
  -5  -3  13       31.16       32.59      2.89 o 
  -4  -3  13        0.07       -0.08      2.07 o 
  -3  -3  13       21.27       18.58      2.46 o 
  -2  -3  13       14.69       11.10      2.19 o 
  -6  -2  13        0.01        0.46      2.13 o 
  -5  -2  13       23.11       25.08      2.69 o 
  -4  -2  13        2.85        2.04      2.03 o 
  -3  -2  13        0.49        0.94      1.91 o 
  -2  -2  13        2.07        3.47      1.97 o 
  -6  -1  13        0.90        1.84      2.13 o 
  -5  -1  13        0.22       -1.90      1.90 o 
  -4  -1  13       68.09       64.78      3.87 o 
  -3  -1  13        1.19        1.74      2.05 o 
  -2  -1  13        2.60        2.62      2.07 o 
  -6   0  13        8.83        8.68      2.57 o 
  -5   0  13        1.63        0.54      2.28 o 
  -4   0  13       11.63       15.25      2.47 o 
  -3   0  13        1.09        6.92      2.20 o 
  -2   0  13        5.89       12.11      2.40 o 
  -5   1  13       27.70       31.81      3.57 o 
  -4   1  13        1.34        1.90      2.28 o 
  -3   1  13       75.39       85.99      5.26 o 
                                                 
